# Supplementary material for: Association of the HDL lipidome with HDL traits before and after exercise training: HERITAGE family study
Source: Metabolomics. 2025 Aug 19;21(5):120. doi: 10.1007/s11306-025-02330-3 (PMC12364975; doi:10.1007/s11306-025-02330-3)
Supplement: Supplementary file 1 — Supplementary Material 1 [file 11306_2025_2330_MOESM1_ESM.xlsx]

## Sheet: Table S1
	Supplementary Table S1. Identified HDL lipid Species in the total sample (n=154)
	Lipid Species Names	HMDB ID	m/z (mass-to-charge ratio)	RT (Retention time)	Lipid Class
	alpha-Tocopherol	HMDB0001893	430.381	8.11	Other
	CE 14:0	HMDB0006725	619.543	11.63	CE
	CE 14:1	HMDB0010367	617.527	11.35	CE
	CE 16:0	HMDB0000885	647.574	12.04	CE
	CE 16:1	HMDB0000658	645.558	11.73	CE
	CE 16:3	NA	641.528	11.22	CE
	CE 17:0	HMDB0060059	661.59	12.24	CE
	CE 17:1	HMDB0060060	659.574	11.93	CE
	CE 18:0	HMDB0010368	675.606	12.48	CE
	CE 18:1	HMDB0000918	673.589	12.14	CE
	CE 18:2	HMDB0000610	671.573	11.8	CE
	CE 18:3	HMDB0010370	669.558	11.55	CE
	CE 18:4	NA	667.543	11.29	CE
	CE 19:0	HMDB0006738	689.621	12.69	CE
	CE 19:1	NA	687.606	12.36	CE
	CE 19:4	NA	681.558	11.5	CE
	CE 20:1	HMDB0005193	701.621	12.57	CE
	CE 20:2	HMDB0006734	699.605	12.24	CE
	CE 20:3	HMDB0006736	697.589	11.93	CE
	CE 20:4	HMDB0006726	695.573	11.67	CE
	CE 20:5	HMDB0006731	693.558	11.41	CE
	CE 20:6	NA	691.543	11.13	CE
	CE 22:1	HMDB0010372	729.653	13.03	CE
	CE 22:3	NA	725.621	12.33	CE
	CE 22:5	HMDB0010375	721.589	11.75	CE
	CE 22:6	HMDB0006733	719.574	11.52	CE
	Cer 34:1;O2	HMDB0004949	538.52	8.55	Cer
	Cer 40:0;O2	HMDB0011765	624.63	9.96	Cer
	Cer 40:1;O2	HMDB0004952	622.614	9.87	Cer
	Cer 42:1;O2	HMDB0004956	650.645	10.24	Cer
	Cer 42:2;O2	HMDB0004953	648.63	9.92	Cer
	Cholestenone	HMDB0000921	385.347	7.38	Other
	Cholesterol	HMDB0000067	369.352	7.6	Other
	DG 30:0	HMDB0007011	563.465	8.92	DG
	DG 30:1	HMDB0007012	561.449	8.59	DG
	DG 32:0	HMDB0007098	591.496	9.32	DG
	DG 32:1	HMDB0007099	589.481	9.05	DG
	DG 32:2	HMDB0007128	587.464	8.75	DG
	DG 33:1	HMDB0007213	603.497	9.24	DG
	DG 34:0	HMDB0007100	619.528	9.73	DG
	DG 34:1	HMDB0007102	617.512	9.45	DG
	DG 34:2	HMDB0007103	615.496	9.19	DG
	DG 34:3	HMDB0007132	613.481	8.88	DG
	DG 35:1	HMDB0007387	631.528	9.65	DG
	DG 35:2	HMDB0007080	629.512	9.4	DG
	DG 36:0	HMDB0056036	647.559	10.1	DG
	DG 36:1	HMDB0007216	645.544	9.88	DG
	DG 36:2	HMDB0007218	643.528	9.59	DG
	DG 36:3	HMDB0007219	641.512	9.31	DG
	DG 36:4_A	HMDB0007248	639.496	9.03	DG
	DG 36:4_B	HMDB0007248	639.496	9.19	DG
	DG 36:5	HMDB0007505	637.48	8.79	DG
	DG 38:1	HMDB0007820	673.574	10.08	DG
	DG 38:2	HMDB0007419	671.559	9.96	DG
	DG 38:3	HMDB0007169	669.544	9.7	DG
	DG 38:4_A	HMDB0007170	667.528	9.46	DG
	DG 38:4_B	HMDB0007170	667.528	9.57	DG
	DG 38:5	HMDB0007199	665.511	9.29	DG
	DG 38:6	HMDB0007257	663.496	9.03	DG
	DG 40:5	HMDB0007738	693.543	9.6	DG
	gamma-Tocopherol	HMDB0001492	416.365	7.9	Other
	Hex2Cer 32:1;O2	NA	834.594	7.65	HexCer
	Hex2Cer 34:1;O2	HMDB0006750	862.625	8.17	HexCer
	HexCer 43:4;O2	NA	820.664	9.82	HexCer
	HexCer 44:4;O2	NA	834.68	10	HexCer
	LPC 0:0/17:1	NA	508.341	4.88	LPC
	LPC 0:0/18:2	HMDB0061700	520.34	4.68	LPC
	LPC 0:0/20:3	NA	546.357	4.91	LPC
	LPC 0:0/20:4	HMDB0061699	544.341	4.72	LPC
	LPC 0:0/22:5	NA	570.357	4.96	LPC
	LPC 14:0/0:0	HMDB0010379	468.309	4.44	LPC
	LPC 16:0/0:0	HMDB0010382	496.341	4.98	LPC
	LPC 16:1/0:0	HMDB0010383	494.325	4.6	LPC
	LPC 17:0/0:0	HMDB0012108	510.356	5.27	LPC
	LPC 18:0/0:0	HMDB0010384	524.372	5.57	LPC
	LPC 18:1/0:0	HMDB0002815	522.356	5.16	LPC
	LPC 18:2/0:0	HMDB0010386	520.341	4.8	LPC
	LPC 19:0/0:0	NA	538.388	5.9	LPC
	LPC 20:0/0:0	HMDB0010390	552.404	6.24	LPC
	LPC 20:1/0:0	HMDB0010391	550.388	5.73	LPC
	LPC 20:2/0:0	HMDB0010392	548.372	5.33	LPC
	LPC 20:3/0:0	HMDB0010393	546.356	5.03	LPC
	LPC 20:4/0:0	HMDB0010395	544.341	4.82	LPC
	LPC 20:5/0:0	HMDB0010397	542.325	4.53	LPC
	LPC 22:4/0:0	HMDB0010401	572.372	5.27	LPC
	LPC 22:5/0:0	HMDB0010403	570.356	5.11	LPC
	LPC 22:6/0:0	HMDB0010404	568.341	4.8	LPC
	LPC 24:0/0:0	HMDB0010405	608.466	7.57	LPC
	LPC O-16:0/0:0	HMDB0243890	482.362	5.32	LPC
	LPC O-18:0/0:0	HMDB0011149	510.393	5.97	LPC
	LPC O-18:1/0:0	NA	508.378	5.49	LPC
	LPC O-20:1/0:0	NA	536.408	6.1	LPC
	LPC O-24:0/0:0	NA	594.487	7.96	LPC
	LPC O-24:1/0:0	NA	592.471	7.39	LPC
	LPC P-16:0/0:0	HMDB0010407	480.346	5.3	LPC
	LPC P-18:0/0:0	HMDB0013122	508.377	5.94	LPC
	LPC P-18:1/0:0	HMDB0010408	506.362	5.46	LPC
	LPE 16:0/0:0	HMDB0011503	454.292	5	LPE
	LPE 18:0/0:0	HMDB0011130	482.325	5.59	LPE
	LPE 18:2/0:0	HMDB0011507	478.293	4.82	LPE
	MG 15:0	HMDB0011563	339.251	5.06	MG
	MG 16:0	HMDB0011564	353.267	5.36	MG
	MG 17:0	HMDB0072856	367.283	5.68	MG
	MG 18:0	HMDB0011131	381.298	6.02	MG
	MG 18:1	HMDB0011567	379.283	5.55	MG
	MG 18:2_A	HMDB0011568	377.267	5.08	MG
	MG 18:2_B	HMDB0011568	377.267	5.17	MG
	MG 22:0	HMDB0011581	437.361	7.37	MG
	Palmitoyl-EA	HMDB0002100	300.29	5.15	Other
	PC 28:0	HMDB0007866	678.507	7.86	PC
	PC 30:0	HMDB0007869	706.538	8.38	PC
	PC 30:1	HMDB0007870	704.523	8.04	PC
	PC 30:2	HMDB0007903	702.508	7.68	PC
	PC 31:0	HMDB0007935	720.554	8.61	PC
	PC 31:1	HMDB0007936	718.539	8.29	PC
	PC 32:0	HMDB0007871	734.569	8.84	PC
	PC 32:1	HMDB0007873	732.554	8.54	PC
	PC 32:2	HMDB0007874	730.539	8.2	PC
	PC 33:0	HMDB0007937	748.585	9.01	PC
	PC 33:1	HMDB0007938	746.57	8.76	PC
	PC 33:2	HMDB0007940	744.554	8.44	PC
	PC 34:0	HMDB0007970	762.601	9.28	PC
	PC 34:1	HMDB0007972	760.585	8.98	PC
	PC 34:2	HMDB0007973	758.569	8.68	PC
	PC 34:3	HMDB0008006	756.554	8.39	PC
	PC 34:4	HMDB0007883	754.539	8.22	PC
	PC 34:5	HMDB0007916	752.523	7.92	PC
	PC 35:1	HMDB0256160	774.601	9.2	PC
	PC 35:2	HMDB0007946	772.585	8.91	PC
	PC 35:4	HMDB0008428	768.554	8.47	PC
	PC 36:1	HMDB0008038	788.617	9.41	PC
	PC 36:2	HMDB0008039	786.601	9.13	PC
	PC 36:3	HMDB0008105	784.585	8.84	PC
	PC 36:4;O_A	NA	798.565	7.52	PC
	PC 36:4;O_B	NA	798.565	7.6	PC
	PC 36:4_A	HMDB0007983	782.569	8.5	PC
	PC 36:4_B	HMDB0007983	782.569	8.71	PC
	PC 37:2	HMDB0256163	800.616	9.35	PC
	PC 37:4	HMDB0007955	796.584	8.93	PC
	PC 38:1	HMDB0008269	816.648	9.76	PC
	PC 38:2	HMDB0008270	814.632	9.49	PC
	PC 38:3	HMDB0008047	812.616	9.28	PC
	PC 38:4	HMDB0008048	810.6	9.15	PC
	PC 38:6	HMDB0007991	806.569	8.64	PC
	PC 39:6	HMDB0240629	820.584	8.86	PC
	PC 40:1	HMDB0007993	844.68	10.17	PC
	PC 40:10	HMDB0008511	826.536	8.34	PC
	PC 40:2	HMDB0008053	842.664	9.94	PC
	PC 40:4	HMDB0008342	838.631	9.44	PC
	PC 40:5_A	HMDB0008312	836.616	9.19	PC
	PC 40:5_B	HMDB0008312	836.616	9.33	PC
	PC 40:6	HMDB0008057	834.601	9.09	PC
	PC 40:7	HMDB0008123	832.583	8.79	PC
	PC 42:1	HMDB0008059	872.711	10.51	PC
	PC 42:2	HMDB0008125	870.695	10.3	PC
	PC 42:4	HMDB0008798	866.664	9.74	PC
	PC 42:5	HMDB0008318	864.648	9.51	PC
	PC 42:6	HMDB0008702	862.632	9.36	PC
	PC O-31:0	NA	706.574	8.92	PC
	PC O-32:0	NA	720.591	9.15	PC
	PC O-33:0	NA	734.606	9.36	PC
	PC O-33:1	NA	732.59	9.07	PC
	PC O-34:1	HMDB0013426	746.606	9.28	PC
	PC O-34:2	HMDB0011151	744.59	8.99	PC
	PC O-34:4	HMDB0011212	740.558	8.77	PC
	PC O-35:4	NA	754.574	8.78	PC
	PC O-36:1	HMDB0013427	774.637	9.69	PC
	PC O-36:2	HMDB0013418	772.621	9.42	PC
	PC O-36:4	HMDB0013435	768.589	9.01	PC
	PC O-38:0	HMDB0013408	804.685	10.31	PC
	PC O-38:3	HMDB0013440	798.638	9.56	PC
	PC O-38:4	HMDB0013420	796.621	9.31	PC
	PC O-38:5	HMDB0013432	794.605	9.12	PC
	PC O-38:6	HMDB0013409	792.589	8.94	PC
	PC O-39:5	NA	808.621	9.23	PC
	PC O-40:2	HMDB0013437	828.686	10.1	PC
	PC O-40:4	HMDB0013442	824.654	9.71	PC
	PC O-40:5	HMDB0013444	822.638	9.52	PC
	PC O-42:1	HMDB0013434	858.731	10.76	PC
	PC O-42:2	HMDB0013438	856.716	10.45	PC
	PC O-42:6	NA	848.653	9.62	PC
	PC O-44:5	HMDB0013456	878.7	10.24	PC
	PC O-44:6	HMDB0013450	876.685	9.99	PC
	PC O-44:8	NA	872.653	9.47	PC
	PC O-46:5	NA	906.732	10.46	PC
	PC O-46:7	NA	902.699	10.16	PC
	PC P-33:0	HMDB0011238	732.591	9.31	PC
	PC P-35:2	NA	756.589	9.15	PC
	PC P-36:2	HMDB0011244	770.606	9.41	PC
	PC P-36:4 or PC O-36:5_A	HMDB0011220	766.574	8.74	PC
	PC P-36:4 or PC O-36:5_B	HMDB0011220	766.574	8.98	PC
	PC P-37:4	NA	780.59	9.15	PC
	PC P-38:3	HMDB0011252	796.621	9.44	PC
	PC P-38:5	HMDB0011319	792.589	9.1	PC
	PC P-38:6	HMDB0011229	790.574	8.91	PC
	PC P-40:0 or PC O-40:1	HMDB0011230	830.701	10.37	PC
	PC P-40:3	HMDB0008621	824.653	9.84	PC
	PC P-40:5	HMDB0011261	820.621	9.36	PC
	PC P-40:5 or PC O-40:6	HMDB0013422	820.621	9.17	PC
	PC P-40:6	HMDB0011294	818.605	9.34	PC
	PC P-42:3	NA	852.685	10.2	PC
	PC P-42:4 or PC O-42:5	HMDB0013451	850.669	9.89	PC
	PC P-42:5	NA	848.653	9.76	PC
	PC P-43:4 or PC O-43:5	NA	864.685	10.07	PC
	PC P-44:3	HMDB0013453	880.716	10.55	PC
	PC P-44:3 or PC O-44:4	HMDB0013453	880.715	10.34	PC
	PC P-44:6	NA	874.668	9.81	PC
	PC P-44:7	NA	872.653	9.55	PC
	PC P-46:4	NA	906.732	10.57	PC
	PC P-46:5 or PC O-46:6	NA	904.717	10.34	PC
	PC P-46:7 or PC O-46:8	NA	900.684	9.91	PC
	PE 34:1	HMDB0008927	718.54	8.98	PE
	PE 34:2	HMDB0008928	716.523	8.68	PE
	PE 34:3	HMDB0008836	714.507	8.39	PE
	PE 36:1	HMDB0008993	746.571	9.41	PE
	PE 36:2	HMDB0008994	744.553	9.13	PE
	PE 36:3	HMDB0009060	742.539	8.83	PE
	PE 36:4	HMDB0008937	740.525	8.7	PE
	PE 38:3	HMDB0009354	770.573	9.28	PE
	PE 38:4	HMDB0009003	768.555	9.15	PE
	PE 38:5	HMDB0009069	766.54	8.84	PE
	PE 38:6	HMDB0009102	764.523	8.64	PE
	PE 40:5	HMDB0009651	794.571	9.33	PE
	PE 40:6	HMDB0009012	792.554	9.08	PE
	PE O-36:4	NA	726.542	9.11	PE
	PE P-34:1	HMDB0008952	702.544	9.27	PE
	PE P-34:2	HMDB0011343	700.528	8.98	PE
	PE P-35:2	NA	714.543	9.2	PE
	PE P-36:1	HMDB0011439	730.575	9.68	PE
	PE P-36:2	HMDB0011441	728.559	9.41	PE
	PE P-36:4	HMDB0011410	724.528	8.99	PE
	PE P-38:1	HMDB0011381	758.604	10.05	PE
	PE P-38:2	HMDB0011382	756.591	9.8	PE
	PE P-38:3	HMDB0011384	754.575	9.55	PE
	PE P-38:5	HMDB0011387	750.543	9.11	PE
	PE P-38:6	HMDB0011420	748.528	8.92	PE
	PE P-40:5	HMDB0011393	778.575	9.46	PE
	PE P-40:5 or PE O-40:6	HMDB0011393	778.573	9.19	PE
	PE P-40:6	HMDB0011394	776.558	9.34	PE
	PI 34:0	HMDB0009805	839.564	9.13	Other
	SM 30:1;O2	HMDB0012096	647.513	7.34	SM
	SM 31:1;O2	NA	661.529	7.62	SM
	SM 32:0;O2	HMDB0012085	677.56	8.1	SM
	SM 32:1;O2	HMDB0012097	675.544	7.91	SM
	SM 32:2;O2	HMDB0240612	673.529	7.51	SM
	SM 33:1;O2	HMDB0240608	689.56	8.17	SM
	SM 33:2;O2	HMDB0240677	687.544	7.8	SM
	SM 34:0;O2	HMDB0010168	705.591	8.6	SM
	SM 34:1;O2	HMDB0010169	703.575	8.41	SM
	SM 34:2;O2	HMDB0240613	701.56	8.06	SM
	SM 35:1;O2	HMDB0240622	717.59	8.67	SM
	SM 35:2;O2	NA	715.575	8.34	SM
	SM 36:0;O2	HMDB0012087	733.622	9.06	SM
	SM 36:1;O2	HMDB0001348	731.606	8.9	SM
	SM 36:2;O2	HMDB0012101	729.591	8.58	SM
	SM 36:3;O2	NA	727.576	8.26	SM
	SM 37:2;O2	NA	743.605	8.84	SM
	SM 38:1;O2	HMDB0012102	759.638	9.41	SM
	SM 38:2;O2	HMDB0240610	757.622	9.06	SM
	SM 38:3;O2	NA	755.605	8.75	SM
	SM 39:1;O2	HMDB0240611	773.654	9.61	SM
	SM 40:1;O2	HMDB0012103	787.669	9.76	SM
	SM 40:2;O2	HMDB0012104	785.654	9.5	SM
	SM 41:1;O2	HMDB0012105	801.685	9.96	SM
	SM 41:2;O2	HMDB0240614	799.67	9.71	SM
	SM 42:1;O2	HMDB0011697	815.701	10.15	SM
	SM 42:2;O2	HMDB0012107	813.684	9.81	SM
	SM 42:4;O2	HMDB0240644	809.654	9.26	SM
	SM 42:5;O2	NA	807.636	9.02	SM
	SM 43:1;O2	HMDB0240674	829.717	10.27	SM
	SM 43:2;O2	HMDB0011699	827.702	9.94	SM
	SM 44:1;O2	HMDB0011698	843.732	10.5	SM
	SM 44:2;O2	HMDB0013461	841.717	10.16	SM
	SM 44:3;O2	NA	839.701	9.93	SM
	TG 42:1	HMDB0042068	743.617	10.75	TG
	TG 43:0	HMDB0042062	759.648	11.1	TG
	TG 44:0	HMDB0042063	773.663	11.27	TG
	TG 44:1	HMDB0042301	771.648	11.06	TG
	TG 44:2	HMDB0042279	769.632	10.83	TG
	TG 44:3	HMDB0047908	767.617	10.62	TG
	TG 45:0	HMDB0042093	787.679	11.41	TG
	TG 45:1	HMDB0042099	785.663	11.22	TG
	TG 46:0	HMDB0010411	801.694	11.58	TG
	TG 46:1	HMDB0010412	799.679	11.35	TG
	TG 46:2	HMDB0010419	797.663	11.13	TG
	TG 46:3	HMDB0042751	795.648	10.92	TG
	TG 46:4	HMDB0042548	793.632	10.71	TG
	TG 47:0	HMDB0042094	815.71	11.74	TG
	TG 47:1	HMDB0042100	813.694	11.51	TG
	TG 47:2	HMDB0043199	811.679	11.34	TG
	TG 47:3	HMDB0042752	809.663	11.17	TG
	TG 48:0	HMDB0005356	829.726	11.92	TG
	TG 48:1	HMDB0005359	827.709	11.68	TG
	TG 48:2	HMDB0005376	825.694	11.44	TG
	TG 48:3	HMDB0005432	823.679	11.22	TG
	TG 48:4	HMDB0042811	821.664	11	TG
	TG 48:5	HMDB0042789	819.648	10.84	TG
	TG 49:0	HMDB0042095	843.741	12.08	TG
	TG 49:1	HMDB0011705	841.725	11.87	TG
	TG 49:2	HMDB0011706	839.71	11.6	TG
	TG 50:0	HMDB0005357	857.757	12.27	TG
	TG 50:1	HMDB0005360	855.741	12	TG
	TG 50:2	HMDB0005377	853.725	11.76	TG
	TG 50:3	HMDB0005433	851.709	11.52	TG
	TG 50:4	HMDB0005435	849.694	11.3	TG
	TG 50:5	HMDB0010471	847.679	11.13	TG
	TG 51:1	HMDB0042104	869.757	12.18	TG
	TG 51:2	HMDB0011707	867.741	11.94	TG
	TG 51:3	HMDB0011701	865.726	11.69	TG
	TG 52:0	HMDB0005365	885.789	12.65	TG
	TG 52:1	HMDB0005367	883.773	12.36	TG
	TG 52:2	HMDB0005369	881.756	12.09	TG
	TG 52:3	HMDB0005384	879.741	11.86	TG
	TG 52:4	HMDB0005363	877.725	11.61	TG
	TG 52:5	HMDB0005380	875.71	11.38	TG
	TG 52:6	HMDB0005436	873.695	11.22	TG
	TG 52:7	HMDB0010517	871.679	11.1	TG
	TG 53:1	HMDB0042482	897.789	12.55	TG
	TG 53:2	HMDB0062701	895.773	12.28	TG
	TG 53:3	HMDB0043058	893.757	12	TG
	TG 53:4	HMDB0044711	891.741	11.76	TG
	TG 53:6	HMDB0052415	887.71	11.44	TG
	TG 54:0	HMDB0005393	913.821	13.04	TG
	TG 54:1	HMDB0005395	911.805	12.74	TG
	TG 54:2	HMDB0005403	909.789	12.47	TG
	TG 54:3	HMDB0005405	907.773	12.21	TG
	TG 54:4	HMDB0005370	905.757	11.95	TG
	TG 54:6	HMDB0005391	901.725	11.58	TG
	TG 54:7	HMDB0005447	899.71	11.25	TG
	TG 54:8	HMDB0010518	897.695	11.18	TG
	TG 55:2	HMDB0043373	923.805	12.66	TG
	TG 56:2	HMDB0005404	937.82	12.86	TG
	TG 56:3	HMDB0005410	935.804	12.56	TG
	TG 56:4	HMDB0005398	933.789	12.29	TG
	TG 56:5	HMDB0005406	931.773	12.17	TG
	TG 56:6	HMDB0005456	929.757	11.91	TG
	TG 56:7	HMDB0005462	927.741	11.7	TG
	TG 56:8	HMDB0005392	925.725	11.48	TG
	TG 56:9	HMDB0005448	923.71	11.27	TG
	TG 58:11	HMDB0010531	947.71	11.19	TG
	TG 58:7	HMDB0005471	955.772	11.94	TG

## Sheet: Table S2
	Supplementary Table S2. Association of HDL SM to PC ratio with HDL-related traits at baseline and post-training.
	HDL Traits	Baseline		Post-training
		ρ	FDR	ρ	FDR
	HDL-C, mg/dL	0.515673	7.70959e-12	0.0566476	0.485295
	TG/HDL-C Ratio	-0.718894	8.79211e-26	-0.145886	0.0710246
	apoA-1 mg/dL	0.106654	0.188002	0.0704295	0.385413
	Small HDL-P,nmol/L	-0.400323	2.687e-07	-0.00959461	0.905989
	Medium HDL-P, nmol/L	0.108238	0.181489	0.0303272	0.708873
	Large HDL-P, nmol/L	0.597763	2.73176e-16	0.128737	0.111567
	HDL Size, nm	0.625654	4.13622e-18	0.0123034	0.879626
	Global Efflux	0.0349977	0.68363	-0.0371708	0.665134
	Non ABCA-1 Efflux	0.0591334	0.490858	-0.0104968	0.902747
	HDLox	-0.369183	4.19438e-06	0.0566985	0.495168
	Hepatic Lipase Activity, nmol/mL/min	-0.186147	0.0234994	-0.00883936	0.916552
	The FDR represents the Benjamini-Hochberg adjustment of the p-values. Baseline associations were adjusted for age, sex, and race, while post-training associations were adjusted for age, sex, race, and the corresponding baseline measure. The analysis utilized log2-transformed lipid class data normalized to apoA-1.

## Sheet: Table S3
	Supplementary Table S3. Changes in HDL Lipid Species after exercise training in the total sample and across sex groups.
	Lipid Species Names	Total Sample (n=154)			Males (n=60)			Females (n=94)
		Mean Change	p-value	FDR	Mean Change	p-value	FDR	Mean Change	p-value	FDR
	alpha-Tocopherol	0.074064	0.0605535	0.3623	0.000398	0.170604	0.748	0.121085	0.183955	0.9286
	CE 14:0	0.0208178	0.462995	0.6776	-0.084328	0.890142	0.9456	0.0879321	0.304886	0.9329
	CE 14:1	0.00282039	0.956338	0.9735	-0.184289	0.512194	0.7915	0.122252	0.619909	0.9565
	CE 16:0	-0.0121001	0.849788	0.9128	-0.0553081	0.610469	0.8236	0.0154794	0.768974	0.964
	CE 16:1	-0.0446263	0.284186	0.5667	-0.115364	0.328048	0.7576	0.000526	0.575673	0.9483
	CE 16:3	-0.0799495	0.238014	0.5559	-0.255746	0.264289	0.7576	0.0303906	0.518274	0.9329
	CE 17:0	-0.00930292	0.669779	0.8245	-0.0963986	0.585148	0.8178	0.0462901	0.947805	0.9824
	CE 17:1	-0.0169673	0.970646	0.9793	-0.100945	0.988401	0.9942	0.0366354	0.974634	0.9891
	CE 18:0	-0.0211743	0.588186	0.7719	-0.104138	0.641462	0.8349	0.0317813	0.867782	0.965
	CE 18:1	-0.0218044	0.672399	0.8248	-0.0560237	0.748982	0.8807	3.77e-05	0.432457	0.9329
	CE 18:2	-0.0107931	0.858239	0.9174	-0.0124653	0.377507	0.7576	-0.00972578	0.315679	0.9329
	CE 18:3	-0.0145414	0.960629	0.9735	-0.0950729	0.855776	0.9383	0.0368616	0.876623	0.965
	CE 18:4	-0.0675031	0.50111	0.709	-0.212585	0.397663	0.7576	0.0251022	0.841362	0.965
	CE 19:0	0.22494	0.0519334	0.3406	0.231441	0.0672824	0.6201	0.221094	0.320844	0.9329
	CE 19:1	0.00977058	0.32141	0.5989	-0.0987586	0.51691	0.7915	0.0790446	0.503794	0.9329
	CE 19:4	-0.00549507	0.979894	0.9836	-0.139072	0.432208	0.7796	0.0787163	0.483941	0.9329
	CE 20:1	0.0285598	0.310098	0.5875	-0.111084	0.448542	0.7796	0.117694	0.48482	0.9329
	CE 20:2	0.0514761	0.0821923	0.4183	-0.0338159	0.254161	0.7576	0.105918	0.21443	0.9286
	CE 20:3	-0.0512297	0.385844	0.6393	-0.118466	0.982602	0.9942	-0.00831307	0.297827	0.9329
	CE 20:4	-0.0442949	0.144796	0.4674	-0.0669496	0.884398	0.9456	-0.0298345	0.0361585	0.6996
	CE 20:5	-0.0606922	0.526622	0.727	-0.175508	0.475271	0.7828	0.0125944	0.829674	0.965
	CE 20:6	-0.163402	0.175085	0.4934	-0.309776	0.309071	0.7576	-0.0669285	0.410771	0.9329
	CE 22:1	0.0821577	0.459916	0.6776	0.0115661	0.61722	0.8236	0.122728	0.599656	0.9565
	CE 22:3	0.154064	0.152871	0.4696	0.186078	0.16758	0.748	0.134786	0.463748	0.9329
	CE 22:5	-0.0721515	0.14986	0.4696	-0.0806728	0.92471	0.9614	-0.0667124	0.0715578	0.737
	CE 22:6	-0.00112075	0.523105	0.727	-0.0546282	0.651933	0.8389	0.033033	0.712426	0.9565
	Cer 34:1;O2	0.00633219	0.848381	0.9128	-0.112544	0.867205	0.9448	0.0822108	0.732059	0.9565
	Cer 40:0;O2	-0.0275403	0.921308	0.952	-0.102395	0.468788	0.7828	0.0194432	0.585948	0.9565
	Cer 40:1;O2	0.0439009	0.356924	0.6193	-0.0682505	0.461801	0.7796	0.115487	0.487171	0.9329
	Cer 42:1;O2	0.0560847	0.235398	0.5536	-0.0367879	0.381489	0.7576	0.115365	0.439098	0.9329
	Cer 42:2;O2	0.0155818	0.269044	0.5653	-0.153666	0.531187	0.7915	0.123612	0.425873	0.9329
	Cholestenone	0.0201653	0.440277	0.67	-0.0657546	0.535989	0.7915	0.0750079	0.560418	0.9456
	Cholesterol	0.0701812	0.114152	0.4632	-0.135091	0.493552	0.7865	0.201206	0.153451	0.9286
	DG 30:0	-0.100983	0.116363	0.4632	-0.265581	0.162175	0.748	0.00813251	0.380952	0.9329
	DG 30:1	-0.439381	0.0107944	0.1937	-0.630246	0.0696692	0.6252	-0.319583	0.0752587	0.737
	DG 32:0	-0.11414	0.0905366	0.4288	-0.186947	0.136311	0.748	-0.0676682	0.312054	0.9329
	DG 32:1	-0.289597	0.000698852	0.0596	-0.514115	0.00383031	0.2612	-0.146287	0.0432201	0.7018
	DG 32:2	-0.386749	0.000186511	0.0342	-0.530713	0.00133372	0.1516	-0.295416	0.0253196	0.6512
	DG 33:1	-0.214328	0.0204588	0.1993	-0.401364	0.0286338	0.4882	-0.0936587	0.269619	0.9306
	DG 34:0	-0.12253	0.0447945	0.3109	-0.184086	0.154899	0.748	-0.0832399	0.141751	0.8789
	DG 34:1	-0.104057	0.169203	0.489	-0.261307	0.136311	0.748	-0.00368371	0.496634	0.9329
	DG 34:2	-0.154209	0.0105486	0.1937	-0.320341	0.0164618	0.4524	-0.048168	0.174133	0.9286
	DG 34:3	-0.252297	0.000200507	0.0342	-0.430454	0.000476531	0.1158	-0.140475	0.0486843	0.7284
	DG 35:1	-0.0506221	0.2917	0.575	-0.20196	0.186602	0.748	0.0427568	0.766115	0.964
	DG 35:2	-0.214792	0.0148068	0.195	-0.376285	0.0373029	0.53	-0.115812	0.155692	0.9286
	DG 36:0	-0.0964613	0.00818035	0.186	-0.164117	0.050229	0.5755	-0.0532766	0.0709555	0.737
	DG 36:1	-0.0641716	0.362597	0.6193	-0.214395	0.17294	0.748	0.0317157	0.912127	0.9776
	DG 36:2	-0.101141	0.12053	0.4632	-0.231902	0.124886	0.7358	-0.017676	0.480136	0.9329
	DG 36:3	-0.0951429	0.1236	0.4632	-0.22113	0.0964551	0.6893	-0.0147254	0.518274	0.9329
	DG 36:4_A	-0.142247	0.0200574	0.1993	-0.208145	0.0574586	0.6108	-0.100886	0.140721	0.8789
	DG 36:4_B	-0.0998414	0.693507	0.8389	-0.26937	0.188313	0.748	0.0138427	0.662316	0.9565
	DG 36:5	-0.393835	0.000466291	0.053	-0.629931	0.00254607	0.2171	-0.244993	0.0410315	0.6996
	DG 38:1	0.173851	0.0398669	0.2892	0.0798748	0.256971	0.7576	0.23246	0.0850254	0.7509
	DG 38:2	-0.176312	0.119575	0.4632	-0.450863	0.0595396	0.6108	-0.00213492	0.649521	0.9565
	DG 38:3	-0.148396	0.27843	0.5653	-0.335341	0.113671	0.706	-0.0297959	0.877662	0.965
	DG 38:4_A	-0.13564	0.115924	0.4632	-0.325443	0.0329859	0.5183	-0.017268	0.73366	0.9565
	DG 38:4_B	-0.0777449	0.62751	0.7925	-0.313726	0.100263	0.6893	0.0719634	0.438522	0.9329
	DG 38:5	-0.0586281	0.709478	0.8519	-0.293615	0.187442	0.748	0.0913637	0.550357	0.9426
	DG 38:6	-0.119023	0.0868278	0.4288	-0.24811	0.0426604	0.5388	-0.0393744	0.520707	0.9329
	DG 40:5	-0.0408015	0.483374	0.6944	-0.22526	0.186084	0.748	0.0727116	0.780438	0.965
	gamma-Tocopherol	0.0642764	0.426537	0.6672	0.171238	0.0979738	0.6893	-0.00399677	0.812211	0.965
	Hex2Cer 32:1;O2	0.245488	0.0197931	0.1993	0.351354	0.0245923	0.4659	0.184017	0.254911	0.9286
	Hex2Cer 34:1;O2	0.0586036	0.0987966	0.4437	-0.0674825	0.373551	0.7576	0.139084	0.164701	0.9286
	HexCer 43:4;O2	0.00774142	0.408948	0.6486	-0.105628	0.457358	0.7796	0.0801049	0.617267	0.9565
	HexCer 44:4;O2	0.016197	0.339327	0.6172	-0.0786486	0.475271	0.7828	0.0767368	0.545359	0.9392
	LPC 0:0/17:1	0.0155513	0.807417	0.8968	0.224154	0.373427	0.7576	-0.110641	0.272211	0.9306
	LPC 0:0/18:2	0.04978	0.289085	0.5731	-0.0353069	0.657194	0.8393	0.104091	0.345648	0.9329
	LPC 0:0/20:3	0.0145571	0.734552	0.8629	-0.0553981	0.790512	0.9019	0.0571386	0.871134	0.965
	LPC 0:0/20:4	-0.0329684	0.805029	0.8968	-0.198798	0.6891	0.8498	0.0728805	0.573117	0.9483
	LPC 0:0/22:5	0.0845654	0.547035	0.7462	0.186825	0.144123	0.748	0.0220736	0.673637	0.9565
	LPC 14:0/0:0	-0.0072749	0.83702	0.9119	-0.0143278	0.993579	0.9942	-0.00298183	0.725163	0.9565
	LPC 16:0/0:0	0.00975254	0.584475	0.7719	-0.12622	0.884398	0.9456	0.0965437	0.515846	0.9329
	LPC 16:1/0:0	-0.0998441	0.725586	0.8629	-0.450486	0.339081	0.7576	0.12397	0.885479	0.965
	LPC 17:0/0:0	-0.0190298	0.138408	0.4674	-0.000616	0.793502	0.9019	-0.0307832	0.0491272	0.7284
	LPC 18:0/0:0	-0.00358992	0.533693	0.7309	-0.131417	0.844376	0.9379	0.0780018	0.515846	0.9329
	LPC 18:1/0:0	0.0312068	0.379949	0.6351	-0.0933023	0.76559	0.885	0.110681	0.448043	0.9329
	LPC 18:2/0:0	0.0730418	0.280147	0.5653	0.0232087	0.414233	0.7785	0.10485	0.499015	0.9329
	LPC 19:0/0:0	0.00667547	0.824543	0.9069	-0.0162388	0.988401	0.9942	0.0213016	0.806411	0.965
	LPC 20:0/0:0	0.103107	0.17487	0.4934	0.0631801	0.527211	0.7915	0.127579	0.22865	0.9286
	LPC 20:1/0:0	-0.00455893	0.308869	0.5875	-0.120274	0.575733	0.8146	0.0688519	0.388364	0.9329
	LPC 20:2/0:0	0.0708952	0.209589	0.5244	-0.00492727	0.396941	0.7576	0.118182	0.353603	0.9329
	LPC 20:3/0:0	0.134419	0.257414	0.5653	0.117986	0.245323	0.7576	0.144734	0.617267	0.9565
	LPC 20:4/0:0	0.0348825	0.342068	0.6172	0.0464098	0.251095	0.7576	0.0275247	0.891391	0.965
	LPC 20:5/0:0	-0.0741346	0.590801	0.7719	0.660788	0.346099	0.7576	-0.537836	0.119151	0.8304
	LPC 22:4/0:0	0.0818004	0.355984	0.6193	0.033141	0.595219	0.8236	0.11286	0.501401	0.9329
	LPC 22:5/0:0	0.232871	0.145304	0.4674	0.32362	0.125149	0.7358	0.18039	0.4765	0.9329
	LPC 22:6/0:0	0.0373913	0.413047	0.6496	-0.0265143	0.479807	0.7828	0.0781821	0.622556	0.9565
	LPC 24:0/0:0	0.0504755	0.349875	0.6193	-0.0449191	0.537766	0.7915	0.109969	0.501817	0.9329
	LPC O-16:0/0:0	-0.0247904	0.601883	0.7791	-0.210689	0.92471	0.9614	0.0938683	0.562947	0.9456
	LPC O-18:0/0:0	-0.0424521	0.914942	0.9512	-0.254916	0.850072	0.9381	0.0931632	0.995523	0.9985
	LPC O-18:1/0:0	0.034493	0.573371	0.7667	-0.0974862	0.692695	0.8498	0.117331	0.690216	0.9565
	LPC O-20:1/0:0	-0.00590685	0.330981	0.6121	-0.00680542	0.698213	0.8498	-0.00534286	0.343724	0.9329
	LPC O-24:0/0:0	0.0373203	0.353716	0.6193	0.0465434	0.119622	0.7284	0.0315682	0.998484	0.9985
	LPC O-24:1/0:0	-0.00319884	0.728157	0.8629	-0.043445	0.359359	0.7576	0.0219009	0.779935	0.965
	LPC P-16:0/0:0	-0.0285517	0.660641	0.8162	-0.190599	0.479807	0.7828	0.0748827	0.998508	0.9985
	LPC P-18:0/0:0	0.0237888	0.525791	0.727	-0.0282193	0.22574	0.7576	0.0562239	0.797498	0.965
	LPC P-18:1/0:0	0.148466	0.195325	0.5046	0.150237	0.30311	0.7576	0.147419	0.414091	0.9329
	LPE 16:0/0:0	0.137259	0.213342	0.5272	0.0116531	0.69986	0.8498	0.217433	0.224378	0.9286
	LPE 18:0/0:0	0.0572698	0.16228	0.477	-0.131476	0.742895	0.8766	0.175738	0.130737	0.8573
	LPE 18:2/0:0	0.157747	0.319332	0.5983	-0.255728	0.741322	0.8766	0.41502	0.306557	0.9329
	MG 15:0	-0.0277354	0.250713	0.5588	-0.0762688	0.393582	0.7576	0.00324346	0.434664	0.9329
	MG 16:0	-0.0114234	0.851196	0.9128	-0.0649437	0.810376	0.912	0.0227385	0.665541	0.9565
	MG 17:0	0.0113621	0.791164	0.8933	-0.0403639	0.620728	0.8236	0.0443787	0.918063	0.9776
	MG 18:0	-0.00505945	0.603136	0.7791	-0.0859247	0.381489	0.7576	0.0465567	0.971651	0.9891
	MG 18:1	-0.018981	0.624599	0.7925	-0.0686344	0.641462	0.8349	0.0127126	0.818022	0.965
	MG 18:2_A	-0.0453559	0.885101	0.9344	-0.136824	0.799117	0.9053	0.0130277	0.924004	0.9776
	MG 18:2_B	-0.00555376	0.706806	0.8517	-0.0854224	0.855776	0.9383	0.0454262	0.826757	0.965
	MG 22:0	-0.0673532	0.150374	0.4696	-0.229253	0.0663294	0.6201	0.0359874	0.75471	0.9603
	Palmitoyl-EA	-0.0128565	0.183091	0.4971	-0.00529919	0.810376	0.912	-0.0176804	0.0778102	0.737
	PC 28:0	-0.0497007	0.959199	0.9735	-0.15764	0.605367	0.8236	0.0191968	0.709636	0.9565
	PC 30:0	0.0617561	0.299049	0.5861	-0.0686123	0.760042	0.885	0.14497	0.275632	0.9306
	PC 30:1	-0.147958	0.183687	0.4971	-0.401588	0.101067	0.6893	0.0139328	0.729244	0.9565
	PC 30:2	-0.109226	0.806953	0.8968	-0.0186233	0.872297	0.945	-0.166607	0.855925	0.965
	PC 31:0	0.081368	0.1236	0.4632	-0.0968647	0.540812	0.7915	0.195134	0.119481	0.8304
	PC 31:1	-0.0570896	0.625419	0.7925	-0.214122	0.363424	0.7576	0.0408444	0.871671	0.965
	PC 32:0	0.0758244	0.0623276	0.3664	-0.0343453	0.313694	0.7576	0.146146	0.110684	0.8218
	PC 32:1	-0.0290528	0.741816	0.8663	-0.22496	0.36962	0.7576	0.095994	0.749027	0.9603
	PC 32:2	-0.0279281	0.733686	0.8629	-0.176181	0.339081	0.7576	0.0667013	0.704068	0.9565
	PC 33:0	0.0742347	0.0881349	0.4288	-0.085531	0.545657	0.7918	0.176213	0.0858828	0.7509
	PC 33:1	0.0332528	0.393789	0.6441	-0.149921	0.918937	0.9614	0.150172	0.220075	0.9286
	PC 33:2	0.0841084	0.051194	0.3406	-0.0425343	0.457358	0.7796	0.164944	0.0629448	0.737
	PC 34:0	0.0494147	0.138408	0.4674	-0.0444997	0.339081	0.7576	0.10936	0.217239	0.9286
	PC 34:1	0.0353348	0.342068	0.6172	-0.120432	0.976803	0.9942	0.13476	0.222937	0.9286
	PC 34:2	0.04701	0.112496	0.4632	-0.0527368	0.466268	0.7828	0.110678	0.169368	0.9286
	PC 34:3	0.00239629	0.930623	0.9587	-0.107715	0.678401	0.8498	0.07268	0.614629	0.9565
	PC 34:4	-0.0728801	0.431792	0.67	-0.247671	0.257252	0.7576	0.0386888	0.941849	0.9824
	PC 34:5	-0.156146	0.1814	0.4971	-0.299763	0.257861	0.7576	-0.0650345	0.418473	0.9329
	PC 35:1	0.0283421	0.247744	0.5562	-0.117875	0.732486	0.8703	0.121672	0.254575	0.9286
	PC 35:2	0.056596	0.133172	0.4674	-0.0434097	0.389526	0.7576	0.120429	0.264153	0.9286
	PC 35:4	0.0141367	0.279344	0.5653	-0.136035	0.76559	0.885	0.109991	0.237639	0.9286
	PC 36:1	0.0121269	0.675023	0.825	-0.13664	0.732486	0.8703	0.107084	0.369258	0.9329
	PC 36:2	0.0184462	0.369286	0.6265	-0.0744961	0.615589	0.8236	0.077771	0.445797	0.9329
	PC 36:3	0.00228993	0.730983	0.8629	-0.112155	0.913169	0.9614	0.0753396	0.573117	0.9483
	PC 36:4;O_A	0.0766249	0.659884	0.8162	-0.0235391	0.436737	0.7796	0.139093	0.928831	0.9776
	PC 36:4;O_B	0.0501436	0.396657	0.6441	-0.00049	0.335558	0.7576	0.0817215	0.635882	0.9565
	PC 36:4_A	0.0695815	0.20033	0.5098	0.00316527	0.545657	0.7918	0.111975	0.278972	0.9326
	PC 36:4_B	-0.00431995	0.303268	0.5875	-0.127655	0.625885	0.824	0.0744048	0.369258	0.9329
	PC 37:2	0.0252125	0.270611	0.5653	-0.0930332	0.610469	0.8236	0.100688	0.330447	0.9329
	PC 37:4	-0.00585494	0.444554	0.6708	-0.129535	0.793502	0.9019	0.0730896	0.461648	0.9329
	PC 38:1	-0.00785924	0.58324	0.7719	-0.140829	0.782304	0.9012	0.077015	0.622556	0.9565
	PC 38:2	-0.00887027	0.752699	0.876	-0.133606	0.92471	0.9614	0.0707482	0.619909	0.9565
	PC 38:3	-0.0811507	0.276147	0.5653	-0.219184	0.2796	0.7576	0.00695568	0.59891	0.9565
	PC 38:4	-0.0317679	0.677651	0.8253	-0.143927	0.71611	0.8568	0.039823	0.797729	0.965
	PC 38:6	-0.0116715	0.595639	0.7752	-0.129785	0.988401	0.9942	0.0637199	0.537904	0.9329
	PC 39:6	-0.0288704	0.800863	0.8968	-0.177506	0.816021	0.9153	0.0660035	0.654686	0.9565
	PC 40:1	0.098696	0.36112	0.6193	0.0579375	0.703578	0.8498	0.123677	0.416279	0.9329
	PC 40:10	-0.148264	0.194395	0.5046	-0.293388	0.319574	0.7576	-0.0561958	0.456791	0.9329
	PC 40:2	0.0567353	0.413398	0.6496	-0.0236384	0.887566	0.9456	0.106861	0.359592	0.9329
	PC 40:4	-0.0401461	0.821748	0.9068	-0.186232	0.565241	0.8065	0.0531003	0.838436	0.965
	PC 40:5_A	-0.0972551	0.226252	0.5472	-0.236344	0.254161	0.7576	-0.00847487	0.575673	0.9483
	PC 40:5_B	-0.0368605	0.959199	0.9735	-0.174198	0.705262	0.8498	0.050802	0.676466	0.9565
	PC 40:6	-0.0411398	0.759527	0.8799	-0.182514	0.493552	0.7865	0.0490987	0.835513	0.965
	PC 40:7	-0.0720705	0.457528	0.6776	-0.194797	0.535989	0.7915	0.00626579	0.625207	0.9565
	PC 42:1	0.103155	0.404593	0.6447	-0.101114	0.923067	0.9614	0.226155	0.28662	0.9329
	PC 42:2	0.137541	0.0897436	0.4288	0.0707301	0.44813	0.7796	0.178489	0.121762	0.8304
	PC 42:4	0.0347549	0.511393	0.7176	-0.00367116	0.579926	0.8172	0.0583063	0.736526	0.9565
	PC 42:5	-0.0602409	0.96206	0.9735	-0.281732	0.646689	0.8385	0.0811365	0.657393	0.9565
	PC 42:6	-0.0648631	0.563522	0.7565	-0.212248	0.540522	0.7915	0.0276444	0.794841	0.965
	PC O-31:0	0.0841274	0.0265477	0.2382	-0.030712	0.15099	0.748	0.156983	0.0977012	0.7869
	PC O-32:0	0.0535019	0.0940576	0.4334	-0.0441141	0.260368	0.7576	0.11581	0.23316	0.9286
	PC O-33:0	0.152979	0.0334137	0.2671	0.231378	0.0464579	0.5658	0.105771	0.261379	0.9286
	PC O-33:1	0.0586215	0.105464	0.4611	0.00701487	0.154864	0.748	0.0908063	0.377934	0.9329
	PC O-34:1	0.0322603	0.22075	0.5416	-0.0523194	0.401769	0.7611	0.0862473	0.410736	0.9329
	PC O-34:2	0.0611517	0.210692	0.5244	-0.0558184	0.600284	0.8236	0.135813	0.23168	0.9286
	PC O-34:4	0.109735	0.530647	0.7296	-0.0444987	0.897543	0.9505	0.203616	0.471913	0.9329
	PC O-35:4	-0.0231069	0.849761	0.9128	-0.120778	0.890142	0.9456	0.0399069	0.931852	0.9777
	PC O-36:1	0.0264772	0.149348	0.4696	-0.0671672	0.26987	0.7576	0.0862502	0.385532	0.9329
	PC O-36:2	0.0499388	0.161472	0.477	-0.0378057	0.324421	0.7576	0.105946	0.297827	0.9329
	PC O-36:4	0.0264266	0.190954	0.5046	-0.0934502	0.555408	0.7991	0.102944	0.246777	0.9286
	PC O-38:0	0.23045	0.0137358	0.195	0.374988	0.0178181	0.4524	0.143416	0.22422	0.9286
	PC O-38:3	-0.00805451	0.590666	0.7719	-0.089033	0.540812	0.7915	0.0436339	0.926976	0.9776
	PC O-38:4	-0.00471407	0.461898	0.6776	-0.102562	0.651933	0.8389	0.0577421	0.660105	0.9565
	PC O-38:5	-0.00335811	0.401831	0.6447	-0.097756	0.493552	0.7865	0.0568959	0.643902	0.9565
	PC O-38:6	-0.0117097	0.639944	0.8023	-0.142986	0.9942	0.9942	0.0720834	0.557894	0.9456
	PC O-39:5	-0.031754	0.904094	0.9452	0.152543	0.346357	0.7576	-0.178567	0.437159	0.9329
	PC O-40:2	0.06876	0.259667	0.5653	0.101889	0.199317	0.748	0.0484551	0.702378	0.9565
	PC O-40:4	0.00621914	0.310098	0.5875	-0.078234	0.31017	0.7576	0.0601254	0.660105	0.9565
	PC O-40:5	0.000643	0.401831	0.6447	-0.079782	0.393582	0.7576	0.0519786	0.751867	0.9603
	PC O-42:1	0.101365	0.14156	0.4674	0.0858593	0.285608	0.7576	0.111077	0.317415	0.9329
	PC O-42:2	0.00270061	0.173098	0.4934	-0.121504	0.130354	0.748	0.0814973	0.46608	0.9329
	PC O-42:6	0.00735859	0.304966	0.5875	-0.0969619	0.257252	0.7576	0.0739462	0.70129	0.9565
	PC O-44:5	0.00546755	0.340239	0.6172	-0.0761041	0.219028	0.7576	0.0575345	0.723623	0.9565
	PC O-44:6	0.0120973	0.231145	0.5512	-0.105039	0.227474	0.7576	0.0868654	0.58853	0.9565
	PC O-44:8	-0.0413308	0.552776	0.751	-0.190947	0.615589	0.8236	0.0541687	0.630525	0.9565
	PC O-46:5	0.045425	0.386178	0.6393	0.0299553	0.267544	0.7576	0.0551348	0.812211	0.965
	PC O-46:7	-0.0138634	0.436165	0.67	-0.0364132	0.221513	0.7576	0.000442	0.998484	0.9985
	PC P-33:0	0.0322354	0.14387	0.4674	-0.132694	0.377634	0.7576	0.135755	0.260933	0.9286
	PC P-35:2	0.152567	0.111267	0.4632	0.131509	0.216261	0.7576	0.166008	0.292604	0.9329
	PC P-36:2	0.111573	0.0336784	0.2671	0.0360045	0.197583	0.748	0.159809	0.112402	0.8218
	PC P-36:4 or PC O-36:5_A	-0.0411727	0.784255	0.8914	-0.115269	0.838688	0.9346	0.00612258	0.820932	0.965
	PC P-36:4 or PC O-36:5_B	0.0344697	0.15824	0.4765	-0.0524617	0.32082	0.7576	0.0899578	0.341807	0.9329
	PC P-37:4	0.0273865	0.358809	0.6193	-0.0298177	0.335378	0.7576	0.0638997	0.791955	0.965
	PC P-38:3	0.0205905	0.247744	0.5562	-0.06387	0.377507	0.7576	0.0745014	0.470843	0.9329
	PC P-38:5	0.0187309	0.267482	0.5653	-0.0711554	0.389526	0.7576	0.0761051	0.523147	0.9329
	PC P-38:6	0.0366997	0.274557	0.5653	-0.0627512	0.625885	0.824	0.100179	0.357332	0.9329
	PC P-40:0 or PC O-40:1	0.13668	0.0988788	0.4437	0.30331	0.0170656	0.4524	0.0378011	0.896933	0.9679
	PC P-40:3	0.016707	0.265152	0.5653	-0.0402674	0.150614	0.748	0.0530737	0.740527	0.9565
	PC P-40:5	0.0138324	0.332085	0.6121	-0.0733301	0.397663	0.7576	0.0694681	0.670995	0.9565
	PC P-40:5 or PC O-40:6	-0.00879708	0.558806	0.7532	-0.099846	0.502829	0.7902	0.0493192	0.876623	0.965
	PC P-40:6	0.0260474	0.241879	0.5562	-0.0703255	0.335378	0.7576	0.087562	0.552864	0.9426
	PC P-42:3	0.0142629	0.224178	0.546	-0.0783415	0.180085	0.748	0.0733721	0.627864	0.9565
	PC P-42:4 or PC O-42:5	-0.00152998	0.437084	0.67	-0.0579057	0.161493	0.748	0.0344545	0.956743	0.9856
	PC P-42:5	0.0249332	0.203427	0.5138	-0.0145833	0.183821	0.748	0.0500029	0.657761	0.9565
	PC P-43:4 or PC O-43:5	0.0840968	0.24794	0.5562	0.14815	0.0715676	0.6258	0.0448385	0.865687	0.965
	PC P-44:3	0.0576997	0.0360065	0.2781	-0.0845751	0.0866828	0.6799	0.147	0.18521	0.9286
	PC P-44:3 or PC O-44:4	0.0103323	0.396657	0.6441	0.0140599	0.0666128	0.6201	0.00800765	0.835887	0.965
	PC P-44:6	-0.0310578	0.491996	0.699	-0.202991	0.296327	0.7576	0.0786866	0.992538	0.9985
	PC P-44:7	0.0240991	0.194043	0.5046	-0.0563146	0.276331	0.7576	0.075427	0.523147	0.9329
	PC P-46:4	-0.00409462	0.118697	0.4632	-0.149532	0.0824925	0.6799	0.0881722	0.487354	0.9329
	PC P-46:5 or PC O-46:6	-0.0171139	0.140386	0.4674	-0.131094	0.0539191	0.5931	0.0564213	0.730797	0.9565
	PC P-46:7 or PC O-46:8	0.00954291	0.247057	0.5562	-0.0471508	0.105139	0.6941	0.0455099	0.968168	0.9891
	PE 34:1	0.307917	0.0016987	0.0644	0.24809	0.0979738	0.6893	0.346104	0.00573619	0.326
	PE 34:2	0.287403	0.00134447	0.0644	0.133724	0.303197	0.7576	0.385495	0.000985533	0.2132
	PE 34:3	0.460028	0.00155335	0.0644	0.552011	0.0413224	0.5388	0.409656	0.0167442	0.571
	PE 36:1	0.126423	0.017764	0.1954	-0.0821936	0.585148	0.8178	0.259582	0.00774003	0.3771
	PE 36:2	0.15479	0.0163108	0.195	0.0505952	0.448542	0.7796	0.221298	0.0150763	0.571
	PE 36:3	0.15663	0.0247558	0.2329	0.0378662	0.631059	0.8277	0.232437	0.012793	0.5453
	PE 36:4	0.164939	0.0107756	0.1937	-0.00518479	0.570188	0.8101	0.273528	0.00351968	0.24
	PE 38:3	0.141897	0.196945	0.505	0.0468083	0.976222	0.9942	0.202223	0.0762442	0.737
	PE 38:4	0.130444	0.00193038	0.0658	-0.00503717	0.195012	0.748	0.216921	0.00325733	0.24
	PE 38:5	0.0920745	0.0455807	0.3109	-0.0398557	0.560314	0.8028	0.176285	0.0286456	0.6512
	PE 38:6	0.150761	0.00503696	0.1321	0.00309622	0.461801	0.7796	0.245016	0.0019652	0.2234
	PE 40:5	0.646801	0.00368961	0.1048	0.41171	0.376085	0.7576	0.79089	0.00125027	0.2132
	PE 40:6	0.402051	0.0793333	0.4183	0.026294	0.685907	0.8498	0.618003	0.0546991	0.737
	PE O-36:4	0.114578	0.036704	0.2781	-0.0136426	0.248055	0.7576	0.19642	0.0680051	0.737
	PE P-34:1	0.0994	0.0171526	0.195	-0.072793	0.197583	0.748	0.20931	0.039744	0.6996
	PE P-34:2	0.152527	0.0139976	0.195	0.0245645	0.230339	0.7576	0.234205	0.0286456	0.6512
	PE P-35:2	0.254793	0.0279465	0.2444	0.290028	0.113875	0.706	0.234206	0.12719	0.8504
	PE P-36:1	0.0775651	0.0160654	0.195	-0.105641	0.21352	0.7576	0.194505	0.0393725	0.6996
	PE P-36:2	0.126734	0.0106616	0.1937	0.00188315	0.227474	0.7576	0.206426	0.0202933	0.6291
	PE P-36:4	0.0613712	0.141329	0.4674	-0.114084	0.87293	0.945	0.173364	0.0733895	0.737
	PE P-38:1	0.245656	0.0144581	0.195	0.174833	0.202044	0.748	0.290587	0.0365859	0.6996
	PE P-38:2	0.168731	0.00145956	0.0644	0.148223	0.019468	0.4524	0.18152	0.0269154	0.6512
	PE P-38:3	0.0718414	0.0815523	0.4183	-0.106171	0.422665	0.7785	0.185466	0.102399	0.7936
	PE P-38:5	0.0313181	0.252956	0.5601	-0.107172	0.6891	0.8498	0.119716	0.227279	0.9286
	PE P-38:6	0.0501692	0.119664	0.4632	-0.0928303	0.620728	0.8236	0.141446	0.0992241	0.7869
	PE P-40:5	0.0310582	0.138408	0.4674	-0.158053	0.620728	0.8236	0.151768	0.0946073	0.7869
	PE P-40:5 or PE O-40:6	0.136305	0.0382542	0.2836	0.035195	0.320253	0.7576	0.199363	0.0664519	0.737
	PE P-40:6	0.0646495	0.0568912	0.3527	-0.0725126	0.448542	0.7796	0.1522	0.0618629	0.737
	PI 34:0	-0.104926	0.918358	0.9519	-0.244302	0.788438	0.9019	-0.016505	0.739396	0.9565
	SM 30:1;O2	-0.0146606	0.788655	0.8933	-0.0708951	0.960384	0.9864	0.0204103	0.759585	0.9629
	SM 31:1;O2	0.0231213	0.693713	0.8389	-0.0633389	0.83352	0.9319	0.0770427	0.753799	0.9603
	SM 32:0;O2	0.0697964	0.104132	0.4611	-0.0456635	0.308684	0.7576	0.143045	0.20989	0.9286
	SM 32:1;O2	0.0324713	0.345745	0.6173	-0.0778372	0.620728	0.8236	0.102881	0.410736	0.9329
	SM 32:2;O2	-0.0313151	0.906402	0.9452	-0.201264	0.936267	0.9646	0.0771632	0.888434	0.965
	SM 33:1;O2	0.0512673	0.159312	0.4765	-0.0524205	0.461801	0.7796	0.117451	0.264153	0.9286
	SM 33:2;O2	0.0447171	0.18936	0.5045	0.000497	0.22574	0.7576	0.0722952	0.538931	0.9329
	SM 34:0;O2	0.120558	0.0169813	0.195	0.0149428	0.161493	0.748	0.187972	0.0607963	0.737
	SM 34:1;O2	0.0860052	0.0557118	0.3518	-0.0168758	0.317244	0.7576	0.151674	0.113269	0.8218
	SM 34:2;O2	0.0509477	0.115826	0.4632	-0.0329171	0.296327	0.7576	0.104478	0.273972	0.9306
	SM 35:1;O2	0.02896	0.247744	0.5562	-0.0875609	0.461801	0.7796	0.103335	0.410736	0.9329
	SM 35:2;O2	0.00995053	0.315286	0.594	-0.147859	0.335378	0.7576	0.11068	0.660105	0.9565
	SM 36:0;O2	0.042619	0.166966	0.4866	-0.127117	0.673075	0.8498	0.150961	0.174133	0.9286
	SM 36:1;O2	0.0523719	0.132704	0.4674	-0.0477115	0.435495	0.7796	0.116255	0.190295	0.9286
	SM 36:2;O2	0.0420487	0.233974	0.5536	-0.0338305	0.377507	0.7576	0.0904822	0.443558	0.9329
	SM 36:3;O2	-0.000272	0.620788	0.7925	-0.0775427	0.426918	0.7785	0.0490491	0.956743	0.9856
	SM 37:2;O2	-0.0148121	0.766372	0.8799	-0.197968	0.683743	0.8498	0.102096	0.915095	0.9776
	SM 38:1;O2	0.0449319	0.127635	0.4674	-0.0572656	0.36962	0.7576	0.110164	0.208887	0.9286
	SM 38:2;O2	0.0443941	0.157706	0.4765	-0.0441744	0.342809	0.7576	0.100927	0.324858	0.9329
	SM 38:3;O2	-0.0237584	0.766372	0.8799	-0.140616	0.5075	0.7915	0.0508314	0.835513	0.965
	SM 39:1;O2	0.0298615	0.181903	0.4971	-0.0631975	0.393582	0.7576	0.0892608	0.323009	0.9329
	SM 40:1;O2	0.0635461	0.074181	0.408	-0.0170655	0.29975	0.7576	0.115	0.192875	0.9286
	SM 40:2;O2	0.0476072	0.0851221	0.4269	-0.0397995	0.303197	0.7576	0.103399	0.189015	0.9286
	SM 41:1;O2	0.0416156	0.127635	0.4674	-0.059621	0.381489	0.7576	0.106235	0.245238	0.9286
	SM 41:2;O2	0.0453061	0.0937007	0.4334	-0.0445747	0.32082	0.7576	0.102677	0.200767	0.9286
	SM 42:1;O2	0.0589328	0.0668138	0.3813	-0.0355703	0.365714	0.7576	0.119254	0.140721	0.8789
	SM 42:2;O2	0.0410819	0.186087	0.4996	-0.0638151	0.526407	0.7915	0.108037	0.23614	0.9286
	SM 42:4;O2	0.0200966	0.278542	0.5653	-0.0639517	0.422665	0.7785	0.0737445	0.448043	0.9329
	SM 42:5;O2	0.151775	0.486685	0.6944	0.44667	0.203988	0.748	-0.010255	0.859784	0.965
	SM 43:1;O2	0.0190809	0.270611	0.5653	-0.148936	0.705262	0.8498	0.126326	0.253002	0.9286
	SM 43:2;O2	-0.0167057	0.933477	0.9588	-0.18263	0.657194	0.8393	0.0892036	0.638537	0.9565
	SM 44:1;O2	0.0445365	0.0807387	0.4183	-0.213937	0.553076	0.7991	0.205735	0.0886097	0.7554
	SM 44:2;O2	-0.00558581	0.373076	0.6268	-0.154937	0.709295	0.8517	0.0891636	0.371758	0.9329
	SM 44:3;O2	-0.00863407	0.404408	0.6447	-0.142606	0.535579	0.7915	0.0763591	0.606305	0.9565
	TG 42:1	-0.128743	0.465191	0.6779	-0.204198	0.526407	0.7915	-0.0805812	0.679208	0.9565
	TG 43:0	-0.0524456	0.639944	0.8023	-0.0925071	0.754506	0.8841	-0.0268745	0.723623	0.9565
	TG 44:0	-0.0646093	0.373142	0.6268	-0.116456	0.418437	0.7785	-0.0315156	0.614629	0.9565
	TG 44:1	-0.135396	0.271397	0.5653	-0.223066	0.32082	0.7576	-0.0794364	0.525592	0.9329
	TG 44:2	-0.115021	0.345745	0.6173	-0.155449	0.502829	0.7902	-0.0892165	0.501401	0.9329
	TG 44:3	-0.382986	0.122016	0.4632	-0.573569	0.146838	0.748	-0.264776	0.423517	0.9329
	TG 45:0	-0.0298468	0.769116	0.8801	-0.0885509	0.890142	0.9456	0.00762387	0.847219	0.965
	TG 45:1	-0.0721456	0.660641	0.8162	-0.133498	0.595219	0.8236	-0.0329843	0.891391	0.965
	TG 46:0	-0.0732035	0.284186	0.5667	-0.0659481	0.444169	0.7796	-0.0778346	0.457088	0.9329
	TG 46:1	-0.157795	0.152442	0.4696	-0.290031	0.148505	0.748	-0.0733887	0.496634	0.9329
	TG 46:2	-0.184335	0.0593118	0.3612	-0.304697	0.110802	0.706	-0.107509	0.246777	0.9286
	TG 46:3	-0.203429	0.0417621	0.2967	-0.342241	0.0877247	0.6799	-0.114826	0.217239	0.9286
	TG 46:4	-0.323373	0.181637	0.4971	-0.738015	0.0987587	0.6893	-0.096172	0.669103	0.9565
	TG 47:0	-0.014503	0.615859	0.7895	-0.00167221	0.988109	0.9942	-0.022643	0.526411	0.9329
	TG 47:1	-0.0862982	0.484094	0.6944	-0.154327	0.418437	0.7785	-0.0428759	0.80931	0.965
	TG 47:2	-0.112352	0.437084	0.67	-0.178932	0.381489	0.7576	-0.0698537	0.803514	0.965
	TG 47:3	-0.158079	0.484094	0.6944	-0.233195	0.475271	0.7828	-0.110133	0.768974	0.964
	TG 48:0	-0.0600827	0.486345	0.6944	-0.0401533	0.540812	0.7915	-0.0728035	0.687458	0.9565
	TG 48:1	-0.15513	0.0670857	0.3813	-0.27736	0.0809345	0.6799	-0.0771103	0.359303	0.9329
	TG 48:2	-0.186765	0.0170667	0.195	-0.359722	0.0199007	0.4524	-0.0763671	0.251436	0.9286
	TG 48:3	-0.233705	0.00298528	0.0925	-0.408429	0.0110838	0.4524	-0.122179	0.0844929	0.7509
	TG 48:4	-0.328841	0.00107688	0.0644	-0.551837	0.00783733	0.4454	-0.184973	0.0541852	0.737
	TG 48:5	-0.366923	0.0322269	0.2671	-0.717891	0.0352305	0.5223	-0.162872	0.289179	0.9329
	TG 49:0	-0.05847	0.4466	0.6709	-0.0792812	0.681707	0.8498	-0.0454076	0.532962	0.9329
	TG 49:1	-0.120919	0.614971	0.7895	-0.198392	0.426918	0.7785	-0.0698378	0.946798	0.9824
	TG 49:2	-0.11883	0.136965	0.4674	-0.262748	0.0877247	0.6799	-0.0269674	0.657393	0.9565
	TG 50:0	-0.0261486	0.842759	0.9128	-0.0253133	0.936267	0.9646	-0.0266818	0.921033	0.9776
	TG 50:1	-0.0269791	0.887936	0.9345	-0.138975	0.512194	0.7915	0.0445076	0.668266	0.9565
	TG 50:2	-0.122186	0.0709876	0.3968	-0.257039	0.0609054	0.6108	-0.0361096	0.398016	0.9329
	TG 50:3	-0.138601	0.0298825	0.2547	-0.293755	0.0334409	0.5183	-0.0395665	0.304886	0.9329
	TG 50:4	-0.176414	0.0149622	0.195	-0.344868	0.0234529	0.4659	-0.0688899	0.207518	0.9286
	TG 50:5	-0.242498	0.00608557	0.1482	-0.52306	0.0132498	0.4524	-0.0634164	0.162404	0.9286
	TG 51:1	-0.0227521	0.736393	0.8629	-0.166203	0.389526	0.7576	0.068812	0.726432	0.9565
	TG 51:2	-0.0740743	0.274557	0.5653	-0.238298	0.163737	0.748	0.0307491	0.841362	0.965
	TG 51:3	-0.109769	0.0557118	0.3518	-0.241924	0.0229815	0.4659	-0.0254151	0.537904	0.9329
	TG 52:0	-0.00508935	0.980667	0.9836	-0.0108614	0.850072	0.9381	-0.00140504	0.944827	0.9824
	TG 52:1	0.0158803	0.579544	0.7719	-0.102068	0.936267	0.9646	0.0911666	0.450294	0.9329
	TG 52:2	-0.0556367	0.524276	0.727	-0.172898	0.168292	0.748	0.0192112	0.723623	0.9565
	TG 52:3	-0.0457944	0.45318	0.6776	-0.139929	0.187442	0.748	0.0142918	0.879573	0.965
	TG 52:4	-0.0375795	0.557598	0.7532	-0.134309	0.361834	0.7576	0.0241626	0.965686	0.9891
	TG 52:5	-0.109441	0.0815523	0.4183	-0.221829	0.105848	0.6941	-0.0377034	0.371269	0.9329
	TG 52:6	-0.199924	0.019233	0.1993	-0.400471	0.0280759	0.4882	-0.0719148	0.253002	0.9286
	TG 52:7	-0.316281	0.0252739	0.2329	-0.57073	0.0420917	0.5388	-0.158633	0.227844	0.9286
	TG 53:1	-0.000688	0.878018	0.9313	-0.155521	0.667765	0.8465	0.0981421	0.528043	0.9329
	TG 53:2	-0.045895	0.80364	0.8968	-0.231028	0.239084	0.7576	0.0722748	0.515846	0.9329
	TG 53:3	-0.0749585	0.22974	0.5512	-0.223931	0.0123982	0.4524	0.0201305	0.80062	0.965
	TG 53:4	-0.150534	0.0138395	0.195	-0.267587	0.00067927	0.1158	-0.0770646	0.452553	0.9329
	TG 53:6	-0.192043	0.363235	0.6193	-0.613192	0.0186377	0.4524	0.0705563	0.417043	0.9329
	TG 54:0	-0.0132514	0.879434	0.9313	-0.044315	0.861487	0.9416	0.00657645	0.90027	0.9684
	TG 54:1	-0.00844525	0.903557	0.9452	-0.13256	0.705262	0.8498	0.070777	0.888434	0.965
	TG 54:2	-0.0159707	0.810593	0.8974	-0.146471	0.397663	0.7576	0.0673273	0.723623	0.9565
	TG 54:3	-0.0543674	0.460803	0.6776	-0.164334	0.180085	0.748	0.0158243	0.80931	0.965
	TG 54:4	-0.0510953	0.441344	0.67	-0.146931	0.202798	0.748	0.0100766	0.974634	0.9891
	TG 54:6	-0.0542869	0.728283	0.8629	-0.191146	0.346564	0.7576	0.0330699	0.780441	0.965
	TG 54:7	-0.113407	0.303268	0.5875	-0.124478	0.498179	0.7901	-0.10634	0.459365	0.9329
	TG 54:8	-0.221445	0.131902	0.4674	-0.261125	0.152599	0.748	-0.196698	0.434021	0.9329
	TG 55:2	0.00519712	0.827094	0.9069	-0.178416	0.444169	0.7796	0.123657	0.727938	0.9565
	TG 56:2	-0.0335882	0.762263	0.8799	-0.236588	0.488948	0.7865	0.0959863	0.867782	0.965
	TG 56:3	-0.0653058	0.869531	0.9266	-0.245964	0.303197	0.7576	0.0500082	0.513424	0.9329
	TG 56:4	-0.0627643	0.832939	0.9104	-0.249168	0.21352	0.7576	0.0562166	0.40223	0.9329
	TG 56:5	0.00747482	0.660641	0.8162	-0.0989237	0.662471	0.8429	0.0753888	0.339897	0.9329
	TG 56:6	-0.0240222	0.989259	0.9893	-0.157171	0.357978	0.7576	0.0609666	0.419347	0.9329
	TG 56:7	-0.0632672	0.393789	0.6441	-0.18075	0.26987	0.7576	0.011722	0.873674	0.965
	TG 56:8	-0.0379217	0.77874	0.8881	-0.228245	0.493552	0.7865	0.083561	0.328577	0.9329
	TG 56:9	-0.148816	0.50455	0.711	-0.382257	0.202798	0.748	0.000188	0.835513	0.965
	TG 58:11	-0.183136	0.442061	0.67	-0.103689	0.762571	0.885	-0.229811	0.460692	0.9329
	TG 58:7	-0.105641	0.351293	0.6193	-0.307986	0.0506345	0.5755	0.021362	0.695745	0.9565
	p-value and FDR represent significance of the change in HDL lipid class in response to exercise training calculated via Wilcoxon signed-rank test between paired post-training and baseline measures. FDR represents the Benjamini-Hochberg adjusted p-value, while p-value represents the unadjusted value. Analysis utilizes log2 transformed lipid species data normalized per apoA-1.

## Sheet: Table S4
	Supplementary Table S4. Wilcoxon rank-sum test results showing mean differences of HDL lipid species abundance between males and females at baseline and post-training									Overlap of lipids that were significantly different between males and females at baseline and post-training
		Baseline			Post-training
		Mean Difference	p-value	FDR	Mean Difference	p-value	FDR	Lipid Class		Overlap	Baseline Only	Post-training Only
	alpha-Tocopherol	-0.0389203	0.52517	0.7426	-0.159608	0.51555	0.7089	Other		30	12	12
	CE 14:0	0.167305	0.19793	0.4218	-0.00495545	0.45757	0.6835	CE		Cer 34:1;O2 Cholesterol Hex2Cer 34:1;O2 PC 40:5_B PC 42:4 PC 42:5 PC O-42:6 PC P-44:7 PC P-46:7 or PC O-46:8 PE 38:5 PE 38:6 PE 40:5 SM 32:2;O2 SM 34:0;O2 SM 34:1;O2 SM 34:2;O2 SM 35:2;O2 SM 36:0;O2 SM 36:1;O2 SM 36:2;O2 SM 36:3;O2 SM 37:2;O2 SM 38:2;O2 SM 38:3;O2 SM 40:2;O2 SM 41:1;O2 SM 41:2;O2 SM 42:4;O2 SM 42:5;O2 SM 44:3;O2	PC P-42:5 PC P-46:5 or PC O-46:6 PC P-44:6 PC P-40:5 CE 22:6 SM 33:2;O2 PC O-44:6 PC P-36:2 PC O-46:7 PC P-40:3 CE 20:5 PC O-40:4	PE 38:4 PE 36:4 LPC 17:0/0:0 PC 40:6 PE 40:6 PE 34:2 TG 53:6 PC 40:7 PE 34:3 SM 32:0;O2 SM 31:1;O2 PC 40:10
	CE 14:1	0.16134	0.64461	0.8022	-0.145201	0.84578	0.9098	CE
	CE 16:0	0.0119799	0.78538	0.8962	-0.0588077	0.47572	0.6874	CE
	CE 16:1	0.0963518	0.27198	0.504	-0.0195383	0.33447	0.6035	CE
	CE 16:3	0.0498	0.99852	0.9985	-0.217979	0.55495	0.7391	CE
	CE 17:0	0.00101724	0.75141	0.8778	-0.141671	0.9483	0.9711	CE
	CE 17:1	0.12116	0.31625	0.5676	-0.01642	0.30915	0.5731	CE
	CE 18:0	0.000665415	0.71516	0.8438	-0.135254	0.97783	0.9807	CE
	CE 18:1	0.0371073	0.79108	0.8962	-0.0189541	0.2264	0.4736	CE
	CE 18:2	0.00386454	0.79108	0.8962	0.00112506	0.24244	0.4892	CE
	CE 18:3	0.105204	0.14487	0.3529	-0.0267303	0.21798	0.4646	CE
	CE 18:4	0.225236	0.24393	0.4808	-0.0124512	0.66063	0.8162	CE
	CE 19:0	-0.301149	0.10686	0.2699	-0.160181	0.50501	0.6972	CE
	CE 19:1	0.00208845	0.83708	0.9208	-0.175715	0.73461	0.8579	CE
	CE 19:4	0.078902	0.50475	0.719	-0.0774648	0.89499	0.9453	CE
	CE 20:1	-0.0511836	0.47801	0.7026	-0.279962	0.44865	0.6835	CE
	CE 20:2	-0.183017	0.06212	0.1998	-0.32275	0.07264	0.2163	CE
	CE 20:3	-0.0113375	0.43327	0.6716	-0.12149	0.76834	0.8763	CE
	CE 20:4	-0.0281122	0.32165	0.5743	-0.0652273	0.58473	0.764	CE
	CE 20:5	0.309354	0.00581	0.0483	0.121251	0.05066	0.1799	CE
	CE 20:6	0.660777	0.00818	0.0581	0.458045	0.07422	0.2163	CE
	CE 22:1	-0.136655	0.73121	0.8598	0.0494625	0.63084	0.7938	CE
	CE 22:3	-0.381687	0.01847	0.0998	-0.252154	0.17946	0.408	CE
	CE 22:5	0.0895687	0.49191	0.7096	0.0756083	0.21937	0.4646	CE
	CE 22:6	-0.246367	0.00225	0.024	-0.334028	0.01098	0.072	CE
	Cer 34:1;O2	-0.400752	0.00124	0.0192	-0.595507	0.00111	0.014	Cer
	Cer 40:0;O2	-0.290733	0.05426	0.1823	-0.383839	0.01358	0.0798	Cer
	Cer 40:1;O2	-0.242648	0.018	0.0998	-0.426386	0.03239	0.1284	Cer
	Cer 42:1;O2	-0.1789	0.04102	0.1554	-0.331053	0.07383	0.2163	Cer
	Cer 42:2;O2	-0.136041	0.11663	0.2903	-0.413319	0.12013	0.3034	Cer
	Cholestenone	-0.280258	0.09437	0.2557	-0.42102	0.02303	0.1061	Other
	Cholesterol	-0.519585	0.00041	0.0082	-0.855883	0.00014	0.0032	Other
	DG 30:0	0.485312	0.0493	0.1733	0.242314	0.44391	0.6835	DG
	DG 30:1	0.375284	0.26715	0.4978	0.0979485	0.74293	0.8617	DG
	DG 32:0	0.125867	0.24543	0.481	0.00658869	1	1	DG
	DG 32:1	0.395679	0.02923	0.1262	0.0278515	0.45757	0.6835	DG
	DG 32:2	0.416834	0.06394	0.2038	0.198797	0.46597	0.6849	DG
	DG 33:1	0.39961	0.08001	0.2332	0.0616291	0.56623	0.7444	DG
	DG 34:0	0.103114	0.41821	0.6602	0.00226853	0.60268	0.7726	DG
	DG 34:1	0.348118	0.01145	0.0738	0.0904946	0.20578	0.4469	DG
	DG 34:2	0.249289	0.04684	0.1696	-0.0228844	0.41821	0.6761	DG
	DG 34:3	0.404722	0.02765	0.1241	0.114744	0.43891	0.6817	DG
	DG 35:1	0.365738	0.08526	0.2403	0.151452	0.34787	0.6149	DG
	DG 35:2	0.310124	0.07434	0.2263	0.111456	0.36397	0.6332	DG
	DG 36:0	0.0570365	0.57207	0.7561	-0.0538043	0.42034	0.6761	DG
	DG 36:1	0.362417	0.01855	0.0998	0.116306	0.21114	0.4528	DG
	DG 36:2	0.253388	0.01169	0.0738	0.0391622	0.17568	0.4075	DG
	DG 36:3	0.061373	0.52758	0.7426	-0.145032	0.91885	0.9553	DG
	DG 36:4_A	-0.0449132	0.96601	0.9775	-0.0419847	0.73444	0.8579	DG
	DG 36:4_B	0.263799	0.41168	0.6591	-0.0423267	0.80637	0.8928	DG
	DG 36:5	0.149018	0.54993	0.7531	-0.192974	0.46223	0.6835	DG
	DG 38:1	-0.0370833	0.91518	0.9554	-0.0453294	0.6073	0.7756	DG
	DG 38:2	0.421098	0.02459	0.1176	0.0151783	0.59584	0.7667	DG
	DG 38:3	0.148558	0.22385	0.4544	-0.0966913	0.97458	0.9803	DG
	DG 38:4_A	0.145312	0.20723	0.4361	-0.112497	0.49599	0.6966	DG
	DG 38:4_B	0.189052	0.26625	0.4978	-0.139052	0.81477	0.8934	DG
	DG 38:5	0.0158363	0.99557	0.9985	-0.369143	0.06476	0.2121	DG
	DG 38:6	0.178249	0.46368	0.6945	-0.0181053	0.42684	0.6802	DG
	DG 40:5	0.105044	0.38039	0.6266	-0.137823	0.37214	0.6424	DG
	gamma-Tocopherol	-0.330568	0.0068	0.0527	-0.155333	0.17216	0.4021	Other
	Hex2Cer 32:1;O2	-0.86956	0.00664	0.0527	-0.630544	0.02065	0.0987	HexCer
	Hex2Cer 34:1;O2	-0.365941	0.00178	0.0209	-0.572507	0.0007	0.0104	HexCer
	HexCer 43:4;O2	-0.190912	0.0228	0.1133	-0.376645	0.04979	0.1787	HexCer
	HexCer 44:4;O2	-0.0323195	0.36305	0.6129	-0.187705	0.39929	0.661	HexCer
	LPC 0:0/17:1	-0.239349	0.23678	0.4718	0.275508	0.34607	0.6149	LPC
	LPC 0:0/18:2	-0.0504951	0.33262	0.5817	-0.189893	0.75423	0.8689	LPC
	LPC 0:0/20:3	0.206596	0.47221	0.6971	0.0786874	0.36195	0.6329	LPC
	LPC 0:0/20:4	0.0493611	0.93651	0.9648	-0.222318	0.42248	0.6764	LPC
	LPC 0:0/22:5	0.21554	0.92092	0.9554	0.353703	0.0162	0.0891	LPC
	LPC 14:0/0:0	0.187617	0.75367	0.8778	0.0326984	0.59044	0.7656	LPC
	LPC 16:0/0:0	0.118526	0.60785	0.7822	-0.104238	0.89536	0.9453	LPC
	LPC 16:1/0:0	0.161978	0.86322	0.9345	-0.412478	0.54714	0.7345	LPC
	LPC 17:0/0:0	0.067241	0.03035	0.1262	0.0974083	0.00102	0.0134	LPC
	LPC 18:0/0:0	0.111143	0.67682	0.8155	-0.0982759	0.66332	0.8166	LPC
	LPC 18:1/0:0	0.138524	0.68225	0.8163	-0.0654588	0.45982	0.6835	LPC
	LPC 18:2/0:0	-0.0755355	0.16082	0.3782	-0.157177	0.70412	0.8308	LPC
	LPC 19:0/0:0	0.0727981	0.32528	0.5753	0.0352577	0.58728	0.7644	LPC
	LPC 20:0/0:0	-0.0620369	0.95083	0.9712	-0.0561562	0.9068	0.9544	LPC
	LPC 20:1/0:0	0.0176051	0.94488	0.9705	-0.127731	0.67325	0.8239	LPC
	LPC 20:2/0:0	-0.0587015	0.33592	0.5844	-0.1228	0.97428	0.9803	LPC
	LPC 20:3/0:0	0.0817579	0.44423	0.6793	0.0444187	0.27455	0.5381	LPC
	LPC 20:4/0:0	-0.205628	0.19408	0.4162	-0.186743	0.814	0.8934	LPC
	LPC 20:5/0:0	-0.58134	0.40181	0.6494	0.622545	0.25993	0.5214	LPC
	LPC 22:4/0:0	-0.0663866	0.31625	0.5676	-0.146105	0.95716	0.9714	LPC
	LPC 22:5/0:0	-0.322058	0.03684	0.1461	-0.0354946	0.82845	0.9026	LPC
	LPC 22:6/0:0	-0.239262	0.16416	0.3808	-0.343959	0.68769	0.829	LPC
	LPC 24:0/0:0	-0.281117	0.10605	0.2699	-0.32377	0.1168	0.2972	LPC
	LPC O-16:0/0:0	-0.0459361	0.64461	0.8022	-0.350494	0.83998	0.9064	LPC
	LPC O-18:0/0:0	-0.0842072	0.26397	0.4973	-0.432286	0.47572	0.6874	LPC
	LPC O-18:1/0:0	-0.0267423	0.61305	0.783	-0.22514	0.93279	0.961	LPC
	LPC O-20:1/0:0	-0.177649	0.5496	0.7531	-0.143493	0.79736	0.8886	LPC
	LPC O-24:0/0:0	-0.238061	0.09447	0.2557	-0.103854	0.34982	0.6149	LPC
	LPC O-24:1/0:0	-0.215554	0.3911	0.6381	-0.151468	0.74859	0.8653	LPC
	LPC P-16:0/0:0	0.0146632	0.97488	0.9835	-0.250818	0.41821	0.6761	LPC
	LPC P-18:0/0:0	-0.162115	0.31569	0.5676	-0.192697	0.55533	0.7391	LPC
	LPC P-18:1/0:0	-0.0185841	0.88278	0.9496	-0.0113489	0.73973	0.8609	LPC
	LPE 16:0/0:0	-0.296445	0.15321	0.3679	-0.502225	0.05614	0.1974	LPE
	LPE 18:0/0:0	-0.122954	0.18046	0.4022	-0.412476	0.06488	0.2121	LPE
	LPE 18:2/0:0	-0.224338	0.0197	0.1018	-0.671493	0.28541	0.5468	LPE
	MG 15:0	0.0396617	0.49425	0.7096	-0.0398506	0.78823	0.8886	MG
	MG 16:0	-0.134685	0.34195	0.5889	-0.222367	0.18288	0.413	MG
	MG 17:0	-0.0293716	0.84578	0.9232	-0.114114	0.53976	0.7304	MG
	MG 18:0	4.59295e-05	0.95125	0.9712	-0.132435	0.64461	0.8022	MG
	MG 18:1	-0.0796339	0.59496	0.7773	-0.160981	0.49425	0.6966	MG
	MG 18:2_A	0.229781	0.05289	0.1804	0.0799301	0.19922	0.4411	MG
	MG 18:2_B	-0.113555	0.30563	0.5603	-0.244403	0.39311	0.6603	MG
	MG 22:0	0.149633	0.10267	0.2652	-0.115608	0.69042	0.829	MG
	Palmitoyl-EA	0.0440647	0.19281	0.4161	0.0564459	0.02028	0.0987	Other
	PC 28:0	-0.0156534	0.83419	0.9206	-0.19249	0.45533	0.6835	PC
	PC 30:0	-0.189563	0.17687	0.3968	-0.403145	0.08392	0.2385	PC
	PC 30:1	-0.0453668	0.46433	0.6945	-0.460888	0.08798	0.2458	PC
	PC 30:2	-0.565478	0.08463	0.2403	-0.310899	0.27831	0.5392	PC
	PC 31:0	-0.0825188	0.56453	0.7561	-0.374517	0.24244	0.4892	PC
	PC 31:1	-0.120465	0.5713	0.7561	-0.265149	0.19005	0.4236	PC
	PC 32:0	-0.234677	0.03092	0.127	-0.415168	0.01855	0.0983	PC
	PC 32:1	-0.0516862	0.46433	0.6945	-0.37264	0.08326	0.2385	PC
	PC 32:2	-0.141855	0.14692	0.3553	-0.384737	0.03121	0.1282	PC
	PC 33:0	-0.0938423	0.36305	0.6129	-0.355586	0.1359	0.3358	PC
	PC 33:1	0.0397259	0.91885	0.9554	-0.260367	0.31091	0.5731	PC
	PC 33:2	-0.134481	0.23799	0.4718	-0.341959	0.11238	0.2903	PC
	PC 34:0	-0.109734	0.22077	0.4508	-0.263593	0.17806	0.4075	PC
	PC 34:1	-0.0207781	0.53001	0.7426	-0.27597	0.15752	0.3787	PC
	PC 34:2	-0.136218	0.06007	0.1951	-0.299633	0.05857	0.1996	PC
	PC 34:3	-0.189319	0.06476	0.2045	-0.369714	0.01729	0.0936	PC
	PC 34:4	-0.109249	0.25304	0.482	-0.395609	0.03209	0.1284	PC
	PC 34:5	0.105354	0.49525	0.7096	-0.0544483	0.93875	0.9642	PC
	PC 35:1	-0.00880734	0.67682	0.8155	-0.248354	0.29185	0.556	PC
	PC 35:2	-0.163316	0.13016	0.3216	-0.327155	0.09732	0.2634	PC
	PC 35:4	-0.135473	0.35336	0.6055	-0.3815	0.08867	0.2458	PC
	PC 36:1	-0.0280042	0.55456	0.7561	-0.271728	0.09883	0.2653	PC
	PC 36:2	-0.100891	0.18533	0.4077	-0.253158	0.2307	0.4768	PC
	PC 36:3	-0.136338	0.09584	0.2573	-0.323832	0.06422	0.2121	PC
	PC 36:4;O_A	0.297902	0.37681	0.6237	0.263992	0.463	0.6835	PC
	PC 36:4;O_B	0.17159	0.53136	0.7426	0.217069	0.62599	0.7906	PC
	PC 36:4_A	-0.039988	0.66871	0.8115	-0.148798	0.67411	0.8239	PC
	PC 36:4_B	-0.155755	0.02896	0.1262	-0.357815	0.02008	0.0987	PC
	PC 37:2	-0.119702	0.18904	0.4132	-0.313424	0.10424	0.2755	PC
	PC 37:4	-0.188365	0.07875	0.2315	-0.390989	0.04563	0.1708	PC
	PC 38:1	-0.0459698	0.61565	0.7833	-0.263814	0.39723	0.6608	PC
	PC 38:2	-0.15861	0.07749	0.2315	-0.362964	0.02417	0.107	PC
	PC 38:3	-0.00483213	0.69315	0.8236	-0.230972	0.17806	0.4075	PC
	PC 38:4	-0.140887	0.07812	0.2315	-0.324637	0.06917	0.2163	PC
	PC 38:6	-0.21001	0.03454	0.1386	-0.403515	0.0076	0.0546	PC
	PC 39:6	-0.253673	0.08326	0.2403	-0.497183	0.0083	0.0558	PC
	PC 40:1	-0.162143	0.59437	0.7773	-0.113325	0.62455	0.7906	PC
	PC 40:10	-0.30733	0.04913	0.1733	-0.477916	0.0059	0.0479	PC
	PC 40:2	-0.103913	0.67966	0.8161	-0.146779	0.5941	0.7667	PC
	PC 40:4	-0.0932389	0.16416	0.3808	-0.332571	0.03649	0.1414	PC
	PC 40:5_A	0.163048	0.1745	0.3967	-0.0648216	0.49191	0.6966	PC
	PC 40:5_B	-0.301352	0.00495	0.0427	-0.526352	0.00013	0.0032	PC
	PC 40:6	-0.238934	0.07564	0.2283	-0.470546	0.00121	0.014	PC
	PC 40:7	-0.248904	0.02236	0.1133	-0.449968	0.00288	0.0265	PC
	PC 42:1	-0.0353898	0.62571	0.7908	-0.288411	0.40595	0.6655	PC
	PC 42:2	-0.217262	0.3688	0.6195	-0.205881	0.3382	0.607	PC
	PC 42:4	-0.514335	0.00013	0.004	-0.51345	7e-05	0.0027	PC
	PC 42:5	-0.388994	0.00175	0.0209	-0.751862	4e-05	0.0017	PC
	PC 42:6	-0.136001	0.25925	0.4911	-0.357845	0.02084	0.0987	PC
	PC O-31:0	-0.239767	0.25206	0.482	-0.342693	0.56758	0.7444	PC
	PC O-32:0	-0.232047	0.02762	0.1241	-0.391971	0.04289	0.1643	PC
	PC O-33:0	-0.377287	0.02483	0.1176	-0.205124	0.15768	0.3787	PC
	PC O-33:1	-0.325194	0.04681	0.1696	-0.298675	0.26238	0.5232	PC
	PC O-34:1	-0.248676	0.01207	0.0748	-0.387243	0.02068	0.0987	PC
	PC O-34:2	-0.193742	0.09732	0.2592	-0.385374	0.07324	0.2163	PC
	PC O-34:4	-0.0182003	0.84728	0.9232	-0.0618467	0.69289	0.829	PC
	PC O-35:4	0.113929	0.61261	0.783	-0.00610706	0.34953	0.6149	PC
	PC O-36:1	-0.212096	0.02978	0.1262	-0.365514	0.04643	0.1708	PC
	PC O-36:2	-0.278078	0.00719	0.0533	-0.42183	0.01873	0.0983	PC
	PC O-36:4	-0.0876385	0.20578	0.4358	-0.284033	0.22926	0.4767	PC
	PC O-38:0	-0.387478	0.08689	0.2429	-0.101248	0.27236	0.5379	PC
	PC O-38:3	-0.170218	0.03923	0.152	-0.302885	0.10989	0.286	PC
	PC O-38:4	-0.112504	0.07264	0.2232	-0.272808	0.06639	0.2136	PC
	PC O-38:5	-0.0753913	0.23214	0.4656	-0.230043	0.33077	0.6	PC
	PC O-38:6	-0.0669213	0.44202	0.679	-0.28199	0.31625	0.5798	PC
	PC O-39:5	0.0050235	0.95835	0.9755	0.425001	0.07088	0.2163	PC
	PC O-40:2	-0.361677	0.07021	0.2177	-0.153489	0.50052	0.6966	PC
	PC O-40:4	-0.211013	0.00608	0.0494	-0.349372	0.02393	0.107	PC
	PC O-40:5	-0.177518	0.03423	0.1386	-0.309279	0.07687	0.2221	PC
	PC O-42:1	-0.187825	0.32559	0.5753	-0.112792	0.5005	0.6966	PC
	PC O-42:2	-0.191015	0.21961	0.4508	-0.290089	0.4301	0.6817	PC
	PC O-42:6	-0.320994	0.00151	0.0206	-0.491902	0.00214	0.0219	PC
	PC O-44:5	-0.129352	0.16985	0.3913	-0.26299	0.38901	0.6567	PC
	PC O-44:6	-0.310779	0.00309	0.031	-0.502683	0.00615	0.0488	PC
	PC O-44:8	-0.233602	0.09883	0.2592	-0.478718	0.09078	0.2496	PC
	PC O-46:5	-0.370622	0.02325	0.1133	-0.376578	0.0711	0.2163	PC
	PC O-46:7	-0.44679	0.00454	0.0407	-0.408993	0.05912	0.1996	PC
	PC P-33:0	-0.111064	0.37092	0.62	-0.348365	0.50344	0.6972	PC
	PC P-35:2	-0.0759411	0.47114	0.6971	-0.110441	0.80539	0.8928	PC
	PC P-36:2	-0.312134	0.00436	0.0402	-0.435938	0.01595	0.0891	PC
	PC P-36:4 or PC O-36:5_A	0.167763	0.2166	0.4504	0.0463715	0.27686	0.5392	PC
	PC P-36:4 or PC O-36:5_B	-0.0616079	0.35528	0.6058	-0.204027	0.78538	0.8886	PC
	PC P-37:4	0.0115749	0.64461	0.8022	-0.0821425	0.52517	0.7163	PC
	PC P-38:3	-0.14169	0.04603	0.1696	-0.280062	0.1687	0.3967	PC
	PC P-38:5	-0.12701	0.08392	0.2403	-0.27427	0.22357	0.4706	PC
	PC P-38:6	-0.111996	0.22783	0.4597	-0.274927	0.29869	0.5596	PC
	PC P-40:0 or PC O-40:1	-0.412524	0.03021	0.1262	-0.0855108	0.63959	0.8018	PC
	PC P-40:3	-0.255236	0.00501	0.0427	-0.348577	0.0653	0.2121	PC
	PC P-40:5	-0.279592	0.00175	0.0209	-0.422391	0.00743	0.0546	PC
	PC P-40:5 or PC O-40:6	-0.00676151	0.92473	0.9556	-0.155927	0.83998	0.9064	PC
	PC P-40:6	-0.230109	0.01396	0.0818	-0.387996	0.04684	0.1708	PC
	PC P-42:3	-0.177057	0.03852	0.151	-0.32877	0.16529	0.3942	PC
	PC P-42:4 or PC O-42:5	-0.248737	0.01086	0.0726	-0.341097	0.07089	0.2163	PC
	PC P-42:5	-0.453954	0.00024	0.0068	-0.46471	0.00827	0.0558	PC
	PC P-43:4 or PC O-43:5	-0.354437	0.05222	0.1804	-0.183631	0.43871	0.6817	PC
	PC P-44:3	-0.195037	0.0256	0.1196	-0.393324	0.09274	0.253	PC
	PC P-44:3 or PC O-44:4	-0.285236	0.05452	0.1823	-0.159167	0.37377	0.6424	PC
	PC P-44:6	-0.393074	0.00143	0.0203	-0.674752	0.0076	0.0546	PC
	PC P-44:7	-0.897788	0	<.0001	-1.02953	1e-05	0.0006	PC
	PC P-46:4	-0.328421	0.05595	0.1852	-0.562976	0.2729	0.5379	PC
	PC P-46:5 or PC O-46:6	-0.563525	0.00092	0.0157	-0.681092	0.00743	0.0546	PC
	PC P-46:7 or PC O-46:8	-0.77638	4e-05	0.0015	-0.774545	0.00118	0.014	PC
	PE 34:1	-0.382898	0.0922	0.2536	-0.480912	0.03583	0.1404	PE
	PE 34:2	-0.403704	0.0403	0.1544	-0.655475	0.00182	0.0194	PE
	PE 34:3	-0.756526	0.0135	0.0808	-0.798932	0.00471	0.0412	PE
	PE 36:1	-0.0891489	0.20845	0.4361	-0.430924	0.03239	0.1284	PE
	PE 36:2	-0.195995	0.05907	0.1937	-0.366698	0.0256	0.1105	PE
	PE 36:3	-0.265047	0.02609	0.1202	-0.459618	0.02008	0.0987	PE
	PE 36:4	-0.379093	0.01547	0.0879	-0.657806	0.00056	0.0087	PE
	PE 38:3	-0.505781	0.13159	0.3228	-0.625076	0.01586	0.0891	PE
	PE 38:4	-0.3041	0.00777	0.0564	-0.526058	0.00028	0.0055	PE
	PE 38:5	-0.309962	0.00406	0.0385	-0.526103	0.00029	0.0055	PE
	PE 38:6	-0.568206	0.00026	0.0068	-0.810125	0	<.0001	PE
	PE 40:5	-2.16497	0.00012	0.004	-2.56683	0	<.0001	PE
	PE 40:6	-0.765958	0.01071	0.0726	-1.20139	0.00167	0.0184	PE
	PE O-36:4	0.0969688	0.77969	0.8962	-0.113094	0.95716	0.9714	PE
	PE P-34:1	0.0970657	0.91591	0.9554	-0.185038	0.88072	0.9385	PE
	PE P-34:2	0.0874576	0.87196	0.9409	-0.122183	0.87196	0.9321	PE
	PE P-35:2	0.365225	0.15756	0.3757	0.481002	0.16846	0.3967	PE
	PE P-36:1	0.0919245	0.8895	0.9538	-0.208222	0.91003	0.9548	PE
	PE P-36:2	0.0541853	0.90416	0.9554	-0.150358	0.77969	0.8862	PE
	PE P-36:4	0.0974993	0.53732	0.7448	-0.189948	0.8603	0.9225	PE
	PE P-38:1	-0.104981	0.84739	0.9232	-0.220794	0.89174	0.9453	PE
	PE P-38:2	-0.0512399	0.82404	0.914	-0.00713584	0.6422	0.8022	PE
	PE P-38:3	0.189151	0.53732	0.7448	-0.102486	0.7968	0.8886	PE
	PE P-38:5	0.100995	0.60527	0.7818	-0.125892	0.814	0.8934	PE
	PE P-38:6	-0.0918147	0.25304	0.482	-0.326091	0.12191	0.3057	PE
	PE P-40:5	0.175685	0.4666	0.6948	-0.134136	0.67953	0.8246	PE
	PE P-40:5 or PE O-40:6	0.0222359	0.81533	0.9103	-0.0583925	0.69745	0.8301	PE
	PE P-40:6	-0.14663	0.06974	0.2177	-0.371342	0.06805	0.2163	PE
	PI 34:0	0.0528729	0.46328	0.6945	-0.150415	0.23995	0.4892	Other
	SM 30:1;O2	-0.381252	0.04379	0.1641	-0.397995	0.0161	0.0891	SM
	SM 31:1;O2	-0.521434	0.01416	0.0818	-0.556818	0.00586	0.0479	SM
	SM 32:0;O2	-0.409218	0.01076	0.0726	-0.554134	0.00485	0.0413	SM
	SM 32:1;O2	-0.222191	0.04725	0.1696	-0.402909	0.01911	0.0987	SM
	SM 32:2;O2	-0.398275	0.00071	0.0135	-0.676702	0.00012	0.0031	SM
	SM 33:1;O2	-0.256274	0.01969	0.1018	-0.426145	0.01298	0.079	SM
	SM 33:2;O2	-0.486424	0.00302	0.031	-0.452496	0.00834	0.0558	SM
	SM 34:0;O2	-0.432952	0.00036	0.0082	-0.60598	0.00027	0.0055	SM
	SM 34:1;O2	-0.346064	0.00353	0.0344	-0.514613	0.00295	0.0265	SM
	SM 34:2;O2	-0.324336	0.00079	0.0142	-0.461731	0.00035	0.0061	SM
	SM 35:1;O2	-0.308137	0.00703	0.0533	-0.499032	0.00768	0.0546	SM
	SM 35:2;O2	-0.390781	0.00039	0.0082	-0.649321	0.0008	0.0114	SM
	SM 36:0;O2	-0.420563	0.00167	0.0209	-0.698641	0.00044	0.0071	SM
	SM 36:1;O2	-0.392607	0.00037	0.0082	-0.556574	0.00036	0.0061	SM
	SM 36:2;O2	-0.479049	4e-05	0.0015	-0.603362	4e-05	0.0017	SM
	SM 36:3;O2	-0.476276	1e-05	0.0006	-0.602868	0.0001	0.0028	SM
	SM 37:2;O2	-0.702445	1e-05	0.0006	-1.00251	0.0001	0.0028	SM
	SM 38:1;O2	-0.245983	0.01873	0.0998	-0.413413	0.01272	0.0789	SM
	SM 38:2;O2	-0.451663	3e-05	0.0015	-0.596765	0.0001	0.0028	SM
	SM 38:3;O2	-0.747325	0	<.0001	-0.938772	0	<.0001	SM
	SM 39:1;O2	-0.253201	0.01232	0.075	-0.40566	0.01169	0.0752	SM
	SM 40:1;O2	-0.219238	0.01169	0.0738	-0.351304	0.02487	0.1087	SM
	SM 40:2;O2	-0.30872	0.00185	0.021	-0.451919	0.00284	0.0265	SM
	SM 41:1;O2	-0.258558	0.00212	0.0233	-0.424413	0.00291	0.0265	SM
	SM 41:2;O2	-0.324666	0.001	0.0162	-0.471917	0.00094	0.0128	SM
	SM 42:1;O2	-0.131623	0.08937	0.2478	-0.286447	0.08526	0.2403	SM
	SM 42:2;O2	-0.22276	0.02978	0.1262	-0.394613	0.02258	0.1055	SM
	SM 42:4;O2	-0.685671	0	<.0001	-0.823368	0	<.0001	SM
	SM 42:5;O2	-2.21353	0	<.0001	-1.81238	0	<.0001	SM
	SM 43:1;O2	-0.0200864	0.55953	0.7561	-0.295347	0.32165	0.5865	SM
	SM 43:2;O2	0.0863439	0.78253	0.8962	-0.18549	0.83419	0.9059	SM
	SM 44:1;O2	-0.18711	0.16072	0.3782	-0.595367	0.07228	0.2163	SM
	SM 44:2;O2	-0.179218	0.25206	0.482	-0.325396	0.20317	0.4469	SM
	SM 44:3;O2	-0.452208	0.00135	0.02	-0.596565	0.00123	0.014	SM
	TG 42:1	-0.106757	0.58984	0.7766	-0.230374	0.38091	0.6462	TG
	TG 43:0	-0.025457	0.89536	0.9541	-0.0910896	0.79394	0.8886	TG
	TG 44:0	-0.00674041	0.85449	0.928	-0.0916811	0.62087	0.79	TG
	TG 44:1	-0.0448558	0.80539	0.9059	-0.188485	0.43983	0.6817	TG
	TG 44:2	-0.129641	0.5496	0.7531	-0.195874	0.47343	0.6874	TG
	TG 44:3	-0.254907	0.42278	0.6644	-0.2964	0.47864	0.6887	TG
	TG 45:0	0.00214415	0.81688	0.9103	-0.0940306	0.91297	0.955	TG
	TG 45:1	-0.146569	0.59753	0.7777	-0.247083	0.39723	0.6608	TG
	TG 46:0	0.0159615	0.57207	0.7561	0.0278481	0.96897	0.9803	TG
	TG 46:1	0.072303	0.82552	0.914	-0.14434	0.55704	0.7391	TG
	TG 46:2	-0.0146693	0.75423	0.8778	-0.211858	0.37689	0.6426	TG
	TG 46:3	-0.150169	0.48725	0.7096	-0.377585	0.31091	0.5731	TG
	TG 46:4	0.191564	0.78239	0.8962	-0.441588	0.29489	0.5563	TG
	TG 47:0	0.162855	0.40428	0.6503	0.175153	0.2094	0.4519	TG
	TG 47:1	-0.0136115	0.92179	0.9554	-0.125062	0.56203	0.7428	TG
	TG 47:2	-0.119008	0.50602	0.719	-0.228086	0.2818	0.5429	TG
	TG 47:3	-0.299865	0.24998	0.482	-0.422928	0.15109	0.368	TG
	TG 48:0	-0.00583732	0.62611	0.7908	0.0268128	0.93062	0.961	TG
	TG 48:1	0.311838	0.09883	0.2592	0.111589	0.49659	0.6966	TG
	TG 48:2	0.0980423	0.55953	0.7561	-0.185312	0.43545	0.6817	TG
	TG 48:3	-0.0144352	0.91591	0.9554	-0.300685	0.20446	0.4469	TG
	TG 48:4	-0.17126	0.49525	0.7096	-0.524172	0.11322	0.2903	TG
	TG 48:5	-0.239955	0.66135	0.8107	-0.639022	0.14553	0.357	TG
	TG 49:0	0.102269	0.64993	0.803	0.147128	0.4367	0.6817	TG
	TG 49:1	0.222615	0.43634	0.6733	0.121237	0.95381	0.9714	TG
	TG 49:2	0.168751	0.3729	0.6203	-0.0670289	0.70412	0.8308	TG
	TG 50:0	-0.0979221	0.79394	0.8965	-0.0965535	0.47572	0.6874	TG
	TG 50:1	0.237533	0.05243	0.1804	0.0540505	0.53976	0.7304	TG
	TG 50:2	0.238058	0.10112	0.2632	0.0171284	0.76834	0.8763	TG
	TG 50:3	0.0301131	0.69863	0.8272	-0.224075	0.13205	0.3287	TG
	TG 50:4	-0.0574826	0.99261	0.9985	-0.333461	0.07031	0.2163	TG
	TG 50:5	-0.0948344	0.66601	0.8111	-0.554478	0.02923	0.1216	TG
	TG 51:1	0.134933	0.49425	0.7096	-0.100081	0.76834	0.8763	TG
	TG 51:2	0.195129	0.17568	0.3967	-0.0739182	0.91591	0.9551	TG
	TG 51:3	0.194775	0.11407	0.286	-0.0217332	0.82841	0.9026	TG
	TG 52:0	-0.137326	0.39516	0.6417	-0.146783	0.3749	0.6424	TG
	TG 52:1	0.0977766	0.42678	0.6645	-0.095458	0.72625	0.854	TG
	TG 52:2	0.237168	0.02303	0.1133	0.0450583	0.54467	0.7341	TG
	TG 52:3	0.0775136	0.38292	0.6278	-0.0767077	0.46207	0.6835	TG
	TG 52:4	-0.0379617	0.69042	0.8232	-0.196433	0.09959	0.2653	TG
	TG 52:5	-0.131981	0.42678	0.6645	-0.316107	0.02417	0.107	TG
	TG 52:6	-0.11961	0.57207	0.7561	-0.448166	0.02842	0.1196	TG
	TG 52:7	-0.313195	0.56807	0.7561	-0.532053	0.05729	0.1993	TG
	TG 53:1	0.0424646	0.91591	0.9554	-0.211199	0.40554	0.6655	TG
	TG 53:2	0.166292	0.17568	0.3967	-0.13701	0.67953	0.8246	TG
	TG 53:3	0.142792	0.18533	0.4077	-0.10127	0.48725	0.6952	TG
	TG 53:4	0.0958132	0.33262	0.5817	0.000407031	0.69251	0.829	TG
	TG 53:6	-0.16326	0.80763	0.9059	-0.857677	0.00218	0.0219	TG
	TG 54:0	-0.0985998	0.66332	0.8107	-0.149491	0.48262	0.6915	TG
	TG 54:1	0.0442827	0.96306	0.9774	-0.159055	0.45087	0.6835	TG
	TG 54:2	0.0976465	0.45533	0.6932	-0.116152	0.66063	0.8162	TG
	TG 54:3	0.121767	0.21937	0.4508	-0.058392	0.92179	0.9554	TG
	TG 54:4	0.0287812	0.89243	0.954	-0.128227	0.45533	0.6835	TG
	TG 54:6	-0.0708358	0.79108	0.8962	-0.295052	0.02788	0.1188	TG
	TG 54:7	-0.228518	0.19029	0.4133	-0.246656	0.18904	0.4236	TG
	TG 54:8	-0.356615	0.41421	0.6599	-0.285013	0.04708	0.1708	TG
	TG 55:2	0.184684	0.65527	0.8067	-0.177073	0.51917	0.711	TG
	TG 56:2	0.201236	0.34007	0.5886	-0.131339	0.69863	0.8301	TG
	TG 56:3	0.130373	0.30563	0.5603	-0.1656	0.79108	0.8886	TG
	TG 56:4	0.0338464	0.78538	0.8962	-0.271538	0.23946	0.4892	TG
	TG 56:5	-0.0419247	0.64727	0.8026	-0.216237	0.05907	0.1996	TG
	TG 56:6	-0.0102441	0.90416	0.9554	-0.228382	0.04563	0.1708	TG
	TG 56:7	0.0661353	0.6001	0.7781	-0.126337	0.29526	0.5563	TG
	TG 56:8	-0.167912	0.41608	0.6599	-0.479718	0.01259	0.0789	TG
	TG 56:9	-0.216772	0.30739	0.5605	-0.599217	0.01354	0.0798	TG
	TG 58:11	-0.76332	0.10403	0.2667	-0.385261	0.41913	0.6761	TG
	TG 58:7	0.0889721	0.63401	0.7978	-0.21926	0.10824	0.2839	TG
	p-value represents whether the mean abundance of lipid species was difference between males and felames (males-female) at baseline and post training based on Wilcoxon rank-sum tests. FDR was calculated using Benjamini Hochberg adjustment of the p-values. Analysis utilizes log2 transformed lipid species data normalized per apoA-1.

## Sheet: Table S5
	Supplementary Table S5. Mean difference in clinical measures between males and females at baseline
		Total (n=154)	Males (n=60)	Females (n=94)	Sex difference
	Clinical Measures	Mean (SD)	Mean (SD)	Mean (SD)	p-value	FDR
	Total abdominal fat area	332.55 (183.6)	318.52 (203.9)	341.45 (170.0)	0.473338	0.473338
	% Body fat	26.98 (10.1)	21.30 (9.0)	30.65 (9.0)	2.17904e-08	5.44761e-08
	Waist to hip ratio	0.86 (0.1)	0.90 (0.1)	0.83 (0.1)	9.98667e-08	1.99733e-07
	Dehydroepiandrosterone (DHEA), nmol/L	14.14 (8.8)	15.57 (9.7)	13.23 (8.1)	0.16843	0.187144
	Dihydrotestosterone (DHT), nmol/L	1.42 (1.3)	2.83 (1.1)	0.53 (0.3)	2.79551e-23	1.39776e-22
	Progesterone, nmol/L	1.84 (0.9)	2.07 (1.1)	1.69 (0.8)	0.0227527	0.0284409
	Testosterone, nmol/L	6.97 (8.0)	15.73 (6.2)	1.38 (0.7)	1.59056e-25	1.59056e-24
	Large HDL Particle, nmol/L	2.15 (1.3)	1.46 (1.1)	2.59 (1.3)	2.00658e-08	5.44761e-08
	Medium HDL Particle, nmol/L	5.25 (2.1)	4.67 (2.3)	5.63 (1.9)	0.00822903	0.0117558
	Small HDL Particle, nmol/L	12.28 (3.1)	13.37 (2.8)	11.59 (3.0)	0.000290145	0.000483576
	Table showing significant differences in clinical measures between males and females at baseline, calculated using Student's t-test. FDR was calculated using the Benjamini-Hochberg method

## Sheet: Table S6
	Supplementary Table S6. Sex differences in HDL lipid species after accounting for clinical measures as confounding variables.
		Original model		Body composition model		Hormone model		HDL subclass model
	HDL lipid species	p-value	FDR	p-value	FDR	p-value	FDR	p-value	FDR
	CE 20:5	0.00581	0.0483	0.548147	0.54815	0.994407	0.99441	1.19475e-05	0.00025
	CE 22:6	0.00225	0.024	0.0693423	0.07281	0.0057624	0.00931	0.477385	0.97376
	Cer 34:1;O2	0.00124	0.0192	0.00159288	0.00655	0.0611084	0.06754	0.936692	0.97376
	Cholesterol	0.00041	0.0082	0.00749061	0.01311	0.0015564	0.00363	0.43026	0.97376
	Hex2Cer 34:1;O2	0.00178	0.0209	0.00146354	0.00655	0.00112447	0.00331	0.66634	0.97376
	PC 40:5_B	0.00495	0.0427	0.0247038	0.02817	0.0418124	0.04746	0.906723	0.97376
	PC 42:4	0.00013	0.004	0.00292587	0.00912	0.000326141	0.00274	0.533748	0.97376
	PC 42:5	0.00175	0.0209	0.0025722	0.009	0.001408	0.00359	0.713806	0.97376
	PC O-40:4	0.00608	0.0494	0.0044755	0.011	0.0070692	0.0106	0.657192	0.97376
	PC O-42:6	0.00151	0.0206	0.013009	0.01884	0.00197259	0.00414	0.812562	0.97376
	PC O-44:6	0.00309	0.031	0.0185396	0.0236	0.000845803	0.00331	0.956784	0.97376
	PC O-46:7	0.00454	0.0407	0.00471297	0.011	0.00101525	0.00331	0.636248	0.97376
	PC P-36:2	0.00436	0.0402	0.103481	0.106	0.00289339	0.00579	0.345697	0.96795
	PC P-40:3	0.00501	0.0427	0.00304189	0.00912	0.00179826	0.00398	0.869937	0.97376
	PC P-40:5	0.00175	0.0209	0.0107688	0.0174	0.00826703	0.01123	0.628337	0.97376
	PC P-42:5	0.00024	0.0068	0.00104067	0.00655	0.00118063	0.00331	0.442391	0.97376
	PC P-44:6	0.00143	0.0203	0.0055933	0.01119	0.000587712	0.00274	0.543186	0.97376
	PC P-44:7	0	<.0001	0.00137525	0.00655	0.000342325	0.00274	0.0456683	0.23976
	PC P-46:5 or PC O-46:6	0.00092	0.0157	0.00119379	0.00655	0.000517996	0.00274	0.49755	0.97376
	PC P-46:7 or PC O-46:8	4e-05	0.0015	0.00636111	0.01214	0.000100471	0.00141	0.244244	0.93257
	PE 38:5	0.00406	0.0385	0.00171516	0.00655	0.517337	0.5432	0.311944	0.96795
	PE 38:6	0.00026	0.0068	7.35214e-05	0.00154	0.164926	0.17761	0.113544	0.52987
	PE 40:5	0.00012	0.004	0.00325732	0.00912	0.642348	0.65802	0.00174376	0.01831
	SM 32:2;O2	0.00071	0.0135	0.00406857	0.01068	0.00785479	0.01123	0.40266	0.97376
	SM 33:2;O2	0.00302	0.031	0.0239619	0.02817	0.00932836	0.01224	0.754765	0.97376
	SM 34:0;O2	0.00036	0.0082	0.0052894	0.01111	0.000973298	0.00331	0.553421	0.97376
	SM 34:1;O2	0.00353	0.0344	0.0113781	0.0177	0.001455	0.00359	0.195761	0.8222
	SM 34:2;O2	0.00079	0.0142	0.0244728	0.02817	0.0119476	0.01521	0.931819	0.97376
	SM 35:2;O2	0.00039	0.0082	0.0248139	0.02817	0.00685658	0.0106	0.676825	0.97376
	SM 36:0;O2	0.00167	0.0209	0.0148813	0.02016	0.0333876	0.04007	0.800709	0.97376
	SM 36:1;O2	0.00037	0.0082	0.00698042	0.01275	0.0048218	0.00844	0.923485	0.97376
	SM 36:2;O2	4e-05	0.0015	0.00942429	0.01583	0.00393791	0.00719	0.323756	0.96795
	SM 36:3;O2	1e-05	0.0006	0.0306963	0.03306	0.0351181	0.04097	0.0223464	0.15463
	SM 37:2;O2	1e-05	0.0006	0.011888	0.01783	0.00509622	0.00856	0.0257718	0.15463
	SM 38:2;O2	3e-05	0.0015	0.00157594	0.00655	0.00112217	0.00331	0.289859	0.96795
	SM 38:3;O2	0	<.0001	0.000222518	0.00312	0.000423257	0.00274	0.00053764	0.00753
	SM 40:2;O2	0.00185	0.021	0.0147552	0.02016	0.014544	0.01797	0.914219	0.97376
	SM 41:1;O2	0.00212	0.0233	0.017958	0.02357	0.0082901	0.01123	0.877102	0.97376
	SM 41:2;O2	0.001	0.0162	0.00524023	0.01111	0.00345113	0.00659	0.973759	0.97376
	SM 42:4;O2	0	<.0001	0.000776788	0.00655	9.52728e-06	0.0004	0.0030705	0.02579
	SM 42:5;O2	0	<.0001	3.6432e-05	0.00153	5.83206e-05	0.00122	2.25251e-07	1e-05
	SM 44:3;O2	0.00135	0.02	0.0288267	0.03186	0.000546379	0.00274	0.759233	0.97376
	Cell values represent the significance (p-value) of sex on HDL lipid species abundance in the presence of covariates. The SAS GLM procedure was applied to each of the 42 HDL lipid species that were significantly different between males and females, with covariates included in the model. All models included age, sex, and race as common covariates. Body composition models included total abdominal f…

## Sheet: Table S7
	Supplementary Table S7. Sex differences in HDL lipid class after accounting for clinical measures as confounding variables.
		Original model		Body composition model		Hormone model		HDL subclass model
	HDL lipid class	p-value	FDR	p-value	FDR	p-value	FDR	p-value	FDR
	CE	0.79966	0.7997	0.97376	0.97376	0.420912	0.463	0.420912	0.463
	Cer	0.02215	0.0929	0.0166559	0.06107	0.177565	0.27903	0.177565	0.27903
	DG	0.04176	0.0929	0.259242	0.35646	0.329468	0.40268	0.329468	0.40268
	HexCer	0.03269	0.0929	0.0296674	0.07655	0.00138065	0.01519	0.00138065	0.01519
	LPC	0.40345	0.5484	0.867411	0.95415	0.696007	0.69601	0.696007	0.69601
	LPE	0.04767	0.0929	0.0347938	0.07655	0.0572918	0.14242	0.0572918	0.14242
	MG	0.72903	0.7997	0.542761	0.66337	0.0647381	0.14242	0.0647381	0.14242
	PC	0.09959	0.1565	0.0671561	0.10553	0.0411245	0.14242	0.0411245	0.14242
	PE	0.05066	0.0929	0.00699424	0.06107	0.227981	0.31347	0.227981	0.31347
	SM	0.00246	0.0271	0.0120343	0.06107	0.00340856	0.01875	0.00340856	0.01875
	TG	0.44865	0.5484	0.043468	0.07969	0.109986	0.20164	0.109986	0.20164
	Cell values represent the significance (p-value) of sex on HDL lipid class abundance in the presence of covariates. The SAS GLM procedure was applied to each HDL lipid class, with covariates included in the model. All models included age, sex, and race as common covariates. Body composition models included total abdominal fat area, percent body fat, waist-to-hip ratio ; sex steroid hormones model…

## Sheet: Fig S1
Figure S1 Stratified heatmap of spearman correlation values between HDL lipid classes (x-axis) and HDL traits (y-axis). (A) Correlation at baseline while adjusting for age and race. (B) Correlation between exercise training induced change in abundance of HDL lipid classes and change in HDL traits while adjusting for age, race, baseline HDL traits, and baseline HDL lipid class. *FDR<0.05. Abbrevia…
